# Supplementary material for: Bidirectional epithelial–mesenchymal crosstalk provides self-sustaining profibrotic signals in pulmonary fibrosis
Source: J Biol Chem. 2021 Aug 18;297(3):101096. doi: 10.1016/j.jbc.2021.101096 (PMC8435701; doi:10.1016/j.jbc.2021.101096)
Supplement: Table S1 [file mmc2.xlsx]

## Sheet: Supplementary Table 1
Supplementary Table 1 Up-regulated DEGs in MRC5 cells treated with CM from 4-OHT-treated vs. control ATIIER:KRASV12 cells.
Gene_ID	Control_1	Control_2	Control_3	X4OHT_1	X4OHT_2	X4OHT_3	Control_1.1	Control_2.1	Control_3.1	X4OHT_1.1	X4OHT_2.1	X4OHT_3.1	baseMean	log2FoldChange	lfcSE	pvalue	padj
NTAN1	4.17838	17.5744	4.89729	14.2777	90.851	161.912	4	14	5	14	102	191	48.9485	2.30104	1.5736	0.00195813	0.0286008
FP236383.5	29.2487	23.851	24.4865	461.986	122.916	35.6038	28	19	25	453	138	42	116.349	2.07657	1.39298	0.00196264	0.0286204
OTULINL	48.0514	62.7658	61.7059	117.281	121.135	100.877	46	50	63	115	136	119	85.3027	0.881341	0.21847	2.33795e-06	0.000109763
FMO2	59.542	62.7658	65.6237	129.519	100.649	110.202	57	50	67	127	113	130	88.0502	0.746034	0.216708	2.31563e-05	0.000748531
CFTR	100.281	87.8721	131.247	169.293	191.5	180.562	96	70	134	166	215	213	143.459	0.672486	0.175869	5.79733e-06	0.000236511
TSPAN11	356.207	429.318	397.66	573.148	632.394	608.655	341	342	406	562	710	718	499.564	0.593563	0.0932952	1.01092e-11	1.75886e-09
RASL11A	912.977	891.274	837.437	1302.33	1335.15	1306.32	874	710	855	1277	1499	1541	1097.58	0.565939	0.0631071	1.63674e-20	1.29095e-17
RARRES1	129.53	101.681	124.391	198.868	186.156	172.085	124	81	127	195	209	203	152.118	0.555814	0.166455	3.53991e-05	0.00106296
OLFM2	348.895	407.977	371.215	522.156	545.997	619.675	334	325	379	512	613	731	469.319	0.553701	0.0993242	1.24821e-09	1.50689e-07
ADH1B	346.806	308.807	336.934	509.918	523.729	459.458	332	246	344	500	588	542	414.275	0.552008	0.100179	1.82722e-09	2.09882e-07
TSPAN2	131.619	149.382	135.165	210.086	203.969	223.795	126	119	138	206	229	264	175.67	0.551088	0.149664	1.01769e-05	0.000378818
TSPAN12	1108.32	1188.78	1148.91	1671.51	1739.53	1653.88	1061	947	1173	1639	1953	1951	1418.49	0.545379	0.0573759	1.09275e-22	1.29283e-19
CHL1	307.111	230.978	302.653	423.232	416.846	423.854	294	184	309	415	468	500	350.779	0.537576	0.113953	1.18821e-07	8.08669e-06
GREM2	156.689	143.106	123.412	228.443	220.002	197.516	150	114	126	224	247	233	178.195	0.535026	0.155056	2.37989e-05	0.000763048
S1PR1	928.646	938.976	915.794	1334.97	1401.96	1313.95	889	748	935	1309	1574	1550	1139.05	0.528352	0.0618032	6.83305e-19	4.25483e-16
SULF1	2754.6	2789.31	2695.47	4047.73	3783.68	4047.81	2637	2222	2752	3969	4248	4775	3353.1	0.520769	0.0448596	2.06077e-32	8.12699e-29
FGL2	2738.93	2373.8	2720.94	3890.67	3673.23	3644.3	2622	1891	2778	3815	4124	4299	3173.65	0.503544	0.0541335	7.88636e-22	7.77529e-19
TXNIP	8478.98	7800.53	8525.21	11745.4	11487.3	11828.1	8117	6214	8704	11517	12897	13953	9977.59	0.492564	0.0393555	3.62338e-37	4.28682e-33
PDE1A	51.1852	61.5104	57.7881	97.9042	94.4138	79.6846	49	49	59	96	106	94	73.7477	0.490737	0.267602	0.00184719	0.0272495
VSTM2L	97.1474	80.3402	124.391	152.975	151.418	158.521	93	64	127	150	170	187	127.466	0.487914	0.196734	0.000480936	0.00948325
ATP8B4	48.0514	53.9785	48.9729	85.6662	78.3813	78.8369	46	43	50	84	88	93	65.6479	0.487821	0.285516	0.00228406	0.0320935
LXN	1282.76	1256.57	1249.79	1840.8	1745.76	1758.15	1228	1001	1276	1805	1960	2074	1522.31	0.483773	0.0550493	8.62181e-20	5.71654e-17
PIK3CD-AS2	43.873	41.4254	51.9113	72.4083	70.365	81.38	42	33	53	71	79	96	60.2272	0.476199	0.31644	0.00310887	0.0408224
SECTM1	457.533	489.573	559.271	692.469	689.399	736.659	438	390	571	679	774	869	604.151	0.459764	0.0885848	1.11763e-08	1.01713e-06
SHISA3	614.222	676.615	673.868	875.019	961.952	904.505	588	539	688	858	1080	1067	784.363	0.459508	0.0754622	6.20488e-11	9.17624e-09
SLITRK6	495.138	443.126	473.079	654.735	698.306	630.695	474	353	483	642	784	744	565.846	0.459467	0.0864437	5.69238e-09	5.90759e-07
NFASC	178.626	164.446	167.487	222.324	266.318	247.531	171	131	171	218	299	292	207.789	0.456547	0.142343	5.89932e-05	0.00164771
RGS5	221.454	199.595	183.159	289.633	274.334	299.241	212	159	187	284	308	353	244.57	0.452738	0.130724	2.42444e-05	0.00077314
IFITM1	765.689	769.508	774.752	964.765	1131.18	1107.11	733	613	791	946	1270	1306	918.834	0.451235	0.0741946	6.74404e-11	9.73033e-09
SLA	77.3001	74.0636	71.5005	125.44	108.665	105.116	74	59	73	123	122	124	93.6808	0.448195	0.230465	0.00156994	0.0239974
AREG	192.206	204.616	174.344	255.979	276.116	278.048	184	163	178	251	310	328	230.218	0.443598	0.133747	4.08413e-05	0.00121069
DEPP1	1090.56	1019.32	966.726	1380.86	1435.8	1408.04	1044	812	987	1354	1612	1661	1216.88	0.441672	0.0630266	1.37654e-13	3.13189e-11
SCN3A	193.25	149.382	196.871	276.376	260.083	239.902	185	119	201	271	292	283	219.311	0.43788	0.145907	0.000115563	0.00294028
SPRY1	369.787	365.297	414.311	494.62	559.357	543.381	354	291	423	485	628	641	457.792	0.435467	0.0973252	3.99016e-07	2.37224e-05
PLPPR3	267.417	302.531	235.07	383.458	366.967	374.687	256	241	240	376	412	442	321.688	0.435396	0.117213	9.5265e-06	0.000361244
NCAM2	111.772	74.0636	95.987	149.916	141.621	130.547	107	59	98	147	159	154	117.318	0.430774	0.213231	0.00139217	0.0218444
SAMD11	387.545	405.467	397.66	518.077	569.155	552.706	371	323	406	508	639	652	471.768	0.429124	0.0919074	1.58695e-07	1.0373e-05
GUCY1A1	95.0582	109.212	125.371	179.491	146.074	158.521	91	87	128	176	164	187	135.621	0.427139	0.192641	0.000921112	0.0157709
IL1R1	4631.74	4359.71	4511.39	6127.17	6062.08	6028.9	4434	3473	4606	6008	6806	7112	5286.83	0.424824	0.0384755	1.47934e-29	3.50042e-26
SMAD9	783.447	782.061	826.663	1108.56	1084.87	1054.55	750	623	844	1087	1218	1244	940.025	0.420018	0.0670198	2.12149e-11	3.39181e-09
VTN	115.95	92.8933	143.001	156.035	166.56	194.973	111	74	146	153	187	230	144.902	0.419443	0.19935	0.00119759	0.0195161
PLAAT4	195.339	198.34	177.282	243.741	311.744	249.226	187	158	181	239	350	294	229.279	0.419027	0.145737	0.000169877	0.00402741
LUZP2	170.269	173.233	173.364	245.78	230.69	247.531	163	138	177	241	259	292	206.811	0.410791	0.140041	0.000146325	0.00355476
BMF	352.029	282.446	345.749	441.589	460.49	449.286	337	225	353	433	517	530	388.598	0.410553	0.106937	6.21347e-06	0.000250039
GDNF	128.485	119.255	109.699	151.956	176.358	183.105	123	95	112	149	198	216	144.81	0.406613	0.181107	0.000890481	0.0154476
PDGFD	2250.06	2129.01	2052.95	2778.03	2826.18	2958.5	2154	1696	2096	2724	3173	3490	2499.12	0.401784	0.0504746	1.04045e-16	3.97084e-14
CXCL12	417.838	474.509	472.099	634.338	586.969	623.066	400	378	482	622	659	735	534.803	0.400367	0.0896454	4.22514e-07	2.48695e-05
GRIA4	446.042	379.105	397.66	551.731	567.374	535.752	427	302	406	541	637	632	479.611	0.395031	0.0945197	1.53874e-06	7.55388e-05
WNT2	1407.07	1382.1	1463.31	1907.09	1886.49	1830.2	1347	1101	1494	1870	2118	2159	1646.05	0.387973	0.0539193	3.79132e-14	9.34482e-12
COLEC10	712.414	733.104	784.547	970.884	1002.92	991.819	682	584	801	952	1126	1170	865.949	0.387604	0.0704255	2.15681e-09	2.45358e-07
EMID1	145.199	118	172.385	213.146	221.783	185.648	139	94	176	209	249	219	176.027	0.387481	0.176782	0.00103072	0.0172726
NPR3	542.145	494.594	533.805	707.766	718.792	673.928	519	394	545	694	807	795	611.838	0.385758	0.0822996	1.5251e-07	1.00241e-05
TMEM176A	1692.25	1697.19	1722.87	2130.44	2316.7	2283.73	1620	1352	1759	2089	2601	2694	1973.86	0.384656	0.0522875	1.1944e-14	3.21157e-12
COLEC12	704.058	630.168	682.683	878.079	904.947	897.723	674	502	697	861	1016	1059	782.943	0.383317	0.0737403	1.16629e-08	1.05331e-06
PLA2G4A	67.8987	86.6167	90.1102	138.698	114.009	109.354	65	69	92	136	128	129	101.114	0.383279	0.249729	0.0032489	0.0422393
ENTPD1	170.269	140.595	153.775	208.047	211.095	227.186	163	112	157	204	237	268	185.161	0.379761	0.155784	0.00059115	0.0112442
ADGRL2	603.776	561.126	603.347	765.897	765.108	812.952	578	447	616	751	859	959	685.368	0.376863	0.0780756	7.88817e-08	5.69054e-06
TGM2	5487.26	5658.96	5537.86	7180.66	7282.33	7253.84	5253	4508	5654	7041	8176	8557	6400.15	0.374619	0.0353727	2.10938e-27	3.56515e-24
SMAD7	846.123	995.465	903.061	1155.47	1195.31	1254.61	810	793	922	1133	1342	1480	1058.34	0.373421	0.0709288	8.19349e-09	8.01133e-07
PODNL1	164.002	161.936	173.364	220.285	229.8	236.511	157	129	177	216	258	279	197.649	0.37339	0.146471	0.000455485	0.00904168
SLC40A1	409.482	404.211	402.558	564.989	514.822	539.143	392	322	411	554	578	636	472.534	0.372474	0.0923393	2.91094e-06	0.00013297
CASP1	1821.78	1807.65	1845.3	2318.09	2403.1	2414.27	1744	1440	1884	2273	2698	2848	2101.7	0.370667	0.0487005	1.71574e-15	5.07472e-13
PLPP1	910.888	1000.49	905.999	1258.48	1227.38	1180.01	872	797	925	1234	1378	1392	1080.54	0.359952	0.0662495	3.25274e-09	3.56325e-07
TEK	3076.33	2688.88	2831.62	3709.14	3603.76	3818.08	2945	2142	2891	3637	4046	4504	3287.97	0.358575	0.0511356	1.49015e-13	3.32641e-11
BMP5	397.991	338.935	382.968	476.263	510.369	496.757	381	270	391	467	573	586	433.881	0.35643	0.0996345	1.8206e-05	0.000626149
ARRDC4	732.262	680.381	739.491	889.297	937.903	974.865	701	542	755	872	1053	1150	825.7	0.353194	0.0736208	9.58499e-08	6.75e-06
ITGB3	563.037	567.402	542.62	705.726	733.043	740.05	539	452	554	692	823	873	641.98	0.352116	0.0792305	5.03583e-07	2.87821e-05
SEMA4D	653.917	603.807	671.909	806.69	855.959	847.709	626	481	686	791	961	1000	739.998	0.348621	0.0765645	3.09396e-07	1.88684e-05
S1PR3	3106.63	3219.88	3027.51	4067.11	3909.27	4002.03	2974	2565	3091	3988	4389	4721	3555.4	0.347863	0.0430603	4.23331e-17	1.85497e-14
ROR2	532.744	533.509	562.209	713.885	725.027	682.405	510	425	574	700	814	805	624.963	0.347559	0.08099	1.01144e-06	5.27577e-05
QPRT	595.42	578.7	575.922	779.155	757.983	736.659	570	461	588	764	851	869	670.64	0.346763	0.0777259	4.69284e-07	2.70834e-05
SLC18B1	261.149	267.382	268.372	368.161	344.699	342.474	250	213	274	361	387	404	308.706	0.343409	0.115161	0.000139199	0.00342382
C1R	14578.4	14898.1	15373.6	18785.4	19291.6	19007.3	13956	11868	15696	18420	21659	22422	16989.1	0.342134	0.032947	1.98063e-26	2.92911e-23
GUCY1B1	589.152	558.615	572.983	781.194	738.387	712.075	564	445	585	766	829	840	658.735	0.34061	0.0801445	1.22521e-06	6.27508e-05
A2M	2313.78	2021.06	2267.45	2810.67	2893.87	2755.9	2215	1610	2315	2756	3249	3251	2510.45	0.340481	0.0540582	1.93885e-11	3.15837e-09
ADAMTS15	551.547	554.849	609.223	778.135	765.999	684.101	528	442	622	763	860	807	657.309	0.337808	0.0852148	4.12344e-06	0.000177922
ID2	1220.09	1367.04	1247.83	1678.65	1630.86	1594.54	1168	1089	1274	1646	1831	1881	1456.5	0.3376	0.0600501	1.16335e-09	1.41893e-07
SNED1	618.401	546.062	588.655	760.798	757.983	745.136	592	435	601	746	851	879	669.506	0.333743	0.0798307	1.6891e-06	8.15661e-05
C1S	20757.2	20361.2	20839	26289.3	26060	25991.6	19871	16220	21276	25778	29258	30661	23383	0.333119	0.029246	2.61863e-31	7.74524e-28
KLF9	943.27	883.742	938.322	1183.01	1194.42	1162.21	903	704	958	1160	1341	1371	1050.83	0.332713	0.0641706	1.34748e-08	1.18971e-06
PRKAR2B	1035.19	1122.25	1015.7	1411.45	1346.73	1291.06	991	894	1037	1384	1512	1523	1203.73	0.330727	0.0649767	2.18347e-08	1.84519e-06
APOE	433.507	502.126	451.531	572.128	583.406	632.391	415	400	461	561	655	746	529.181	0.327398	0.0930199	2.34253e-05	0.000753111
RARRES2	952.671	910.103	1055.86	1184.03	1322.68	1228.33	912	725	1078	1161	1485	1449	1108.95	0.327007	0.0716249	3.0353e-07	1.87725e-05
TMEM176B	2351.39	2401.42	2357.56	2933.05	3096.95	2944.94	2251	1913	2407	2876	3477	3474	2680.88	0.324917	0.0461253	1.25337e-13	2.90758e-11
BMP4	6361.59	6314.23	5962.95	7556.98	8028.74	7892.17	6090	5030	6088	7410	9014	9310	7019.44	0.324452	0.0402111	4.57723e-17	1.93404e-14
ADGRG6	1817.6	1851.59	1875.66	2317.07	2365.69	2317.64	1740	1475	1915	2272	2656	2734	2090.87	0.323346	0.0485002	1.74788e-12	3.30998e-10
DCN	86324.4	87038.5	86105.2	105755	111373	108435	82639	69336	87911	103698	125040	127915	97505.1	0.323169	0.029978	4.07513e-28	8.03548e-25
GPX3	232.945	225.957	206.666	303.911	308.181	267.876	223	180	211	298	346	316	257.589	0.322138	0.134345	0.000724262	0.0132643
OLFML2B	164.002	179.51	173.364	226.404	239.597	223.795	157	143	177	222	269	264	201.112	0.321501	0.150335	0.00129731	0.0207693
SOX4	5221.93	5532.17	5345.89	6509.61	6786.22	6935.1	4999	4407	5458	6383	7619	8181	6055.15	0.321384	0.040159	8.35404e-17	3.40816e-14
SIPA1L2	1079.07	1015.55	1190.04	1385.96	1391.27	1397.02	1033	809	1215	1359	1562	1648	1243.15	0.319676	0.0657036	7.24652e-08	5.32506e-06
SLC35D1	1983.69	1963.31	1991.24	2374.18	2510.87	2575.34	1899	1564	2033	2328	2819	3038	2233.1	0.315776	0.050085	1.94879e-11	3.15837e-09
LPAR3	309.2	311.318	333.995	414.053	425.753	396.728	296	248	341	406	478	468	365.175	0.314658	0.107185	0.000169809	0.00402741
BMP2	646.605	659.04	647.422	837.285	799.845	841.775	619	525	661	821	898	993	738.662	0.314467	0.0746205	1.51406e-06	7.46366e-05
TMOD1	297.71	313.829	310.488	382.438	403.485	405.205	285	250	317	375	453	478	352.193	0.313474	0.108336	0.000195599	0.00450219
GBP2	976.697	1013.04	968.685	1254.4	1256.77	1217.31	935	807	989	1230	1411	1436	1114.48	0.313223	0.0623212	3.21049e-08	2.61954e-06
SH3BGRL2	159.823	192.063	143.98	226.404	221.783	214.47	153	153	147	222	249	253	193.087	0.31298	0.165843	0.00214731	0.0306821
DHRS3	785.536	792.104	825.684	1001.48	963.733	1077.44	752	631	843	982	1082	1271	907.662	0.312235	0.0718189	8.48949e-07	4.6073e-05
SLC9A9	386.5	361.531	368.277	487.482	470.288	477.26	370	288	376	478	528	563	425.223	0.312028	0.097856	7.68969e-05	0.00205365
PROS1	812.696	783.317	762.019	999.439	1010.94	969.779	778	624	778	980	1135	1144	889.698	0.311553	0.0692518	4.24652e-07	2.48716e-05
FMOD	354.118	374.084	407.455	475.244	515.713	471.326	339	298	416	466	579	556	432.99	0.311223	0.10176	0.000117431	0.002975
SLC4A4	2305.42	1896.78	2217.49	2632.2	2765.61	2688.93	2207	1511	2264	2581	3105	3172	2417.74	0.309909	0.0616966	3.30878e-08	2.68125e-06
CPXM1	354.118	338.935	345.749	427.311	491.664	420.463	339	270	353	419	552	496	396.374	0.308369	0.107695	0.000213575	0.00485925
SOCS3	2045.32	2102.65	1945.21	2586.3	2511.76	2498.2	1958	1675	1986	2536	2820	2947	2281.57	0.304915	0.0495958	5.33559e-11	8.1981e-09
SOD3	198.473	259.85	249.762	341.645	299.274	290.764	190	207	255	335	336	343	273.295	0.304616	0.142936	0.00136763	0.0215739
EFCC1	134.753	140.595	156.713	192.749	192.39	195.821	129	112	160	189	216	231	168.837	0.30417	0.172875	0.00274692	0.0372693
ARHGAP28	1666.13	1562.87	1622.96	2023.35	1997.83	2031.96	1595	1245	1657	1984	2243	2397	1817.52	0.302566	0.051937	3.93105e-10	5.22565e-08
FNBP1L	681.076	665.317	718.923	863.801	848.834	890.942	652	530	734	847	953	1051	778.149	0.302336	0.0741049	2.79271e-06	0.000128064
ENOX1	120.129	126.787	128.309	173.372	162.107	172.933	115	101	131	170	182	204	147.273	0.301416	0.189858	0.00361052	0.0457346
ADAMTS1	31935.4	29836.3	30894.1	37413.7	38403.3	38850.5	30572	23768	31542	36686	43116	45830	34555.5	0.300411	0.0339643	6.67792e-20	4.9379e-17
RASL11B	337.404	345.212	331.057	409.974	430.206	455.219	323	275	338	402	483	537	384.845	0.299761	0.105213	0.00022818	0.00514208
TBXAS1	1058.18	1087.1	1006.88	1302.33	1347.62	1280.89	1013	866	1028	1277	1513	1511	1180.5	0.297664	0.0625592	1.27483e-07	8.56958e-06
ADAMTS8	3120.21	3095.61	2984.41	3639.79	3981.41	3780.78	2987	2466	3047	3569	4470	4460	3433.7	0.297608	0.0464592	1.04149e-11	1.78578e-09
ADAMTS7	4599.36	4529.18	4714.14	5742.7	5657.7	5718.64	4403	3608	4813	5631	6352	6746	5160.28	0.297542	0.0376078	1.88652e-16	6.76347e-14
TIPARP	1119.81	1072.04	1075.45	1396.16	1337.83	1342.77	1072	854	1098	1369	1502	1584	1224.01	0.297407	0.0604755	5.8606e-08	4.41636e-06
KCTD12	1776.86	1673.33	1706.22	2093.72	2158.16	2152.33	1701	1333	1742	2053	2423	2539	1926.77	0.297293	0.0511946	4.59017e-10	6.03403e-08
CTTNBP2	256.971	261.106	230.173	339.605	298.383	331.454	246	208	235	333	335	391	286.282	0.296924	0.128115	0.00092631	0.015837
FGD6	301.888	297.51	290.899	430.371	347.372	372.992	289	237	297	422	390	440	340.172	0.296536	0.120422	0.00065375	0.0122382
LINC02593	194.295	214.659	229.193	268.217	298.383	267.876	186	171	234	263	335	316	245.437	0.295932	0.140606	0.00149271	0.0231156
CARD16	1332.9	1325.61	1318.35	1574.63	1734.19	1631.84	1276	1056	1346	1544	1947	1925	1486.25	0.294014	0.0582927	3.07869e-08	2.52945e-06
MXI1	440.819	495.849	516.175	619.04	576.281	639.172	422	395	527	607	647	754	547.889	0.289061	0.0936885	0.000114089	0.00291532
RDH10	2117.4	2108.93	1996.14	2534.29	2566.99	2569.4	2027	1680	2038	2485	2882	3031	2315.52	0.288938	0.0481816	1.43052e-10	1.94535e-08
PMP22	6036.72	6300.43	6221.52	7585.54	7706.3	7497.98	5779	5019	6352	7438	8652	8845	6891.42	0.288736	0.0360981	9.61389e-17	3.7914e-14
IL6R	740.618	692.934	662.114	897.456	886.243	834.145	709	552	676	880	995	984	785.585	0.287088	0.0767063	1.13626e-05	0.000417488
SESN3	734.351	704.232	731.656	920.912	873.773	911.287	703	561	747	903	981	1075	812.702	0.286919	0.0721381	4.46345e-06	0.000189954
NR2F1	5730.65	6275.32	6229.36	7280.61	7418.61	7679.39	5486	4999	6360	7139	8329	9059	6768.99	0.285762	0.0427953	2.11843e-12	3.91611e-10
FAM117B	360.386	338.935	384.927	436.49	486.32	455.219	345	270	393	428	546	537	410.38	0.285651	0.104899	0.000342455	0.00710805
GTF2IP4	1435.27	1362.02	1522.08	1754.12	1753.78	1836.14	1374	1085	1554	1720	1969	2166	1610.57	0.285368	0.0580684	6.15241e-08	4.57793e-06
SERPING1	891.04	913.869	849.191	1095.3	1072.4	1118.13	853	728	867	1074	1204	1319	989.988	0.283593	0.0667751	1.42097e-06	7.08864e-05
CYGB	1021.61	1090.87	1178.29	1286.01	1332.48	1469.08	978	869	1203	1261	1496	1733	1229.72	0.283159	0.0716765	4.96085e-06	0.000204501
PIK3IP1	938.047	901.316	913.835	1168.73	1095.56	1147.8	898	718	933	1146	1230	1354	1027.55	0.28311	0.0655983	1.05464e-06	5.44865e-05
LUM	11314	11199.9	11601.7	13859.6	14156.7	13682.9	10831	8922	11845	13590	15894	16141	12635.8	0.282737	0.0330117	8.75998e-19	5.18196e-16
PHLDA1	6898.51	6810.08	6893.43	8432	8311.98	8416.05	6604	5425	7038	8268	9332	9928	7627.01	0.281009	0.0337102	5.85092e-18	3.00966e-15
ID3	2083.97	2533.23	2103.88	2816.79	2644.48	2829.65	1995	2018	2148	2762	2969	3338	2502	0.279735	0.0656239	1.36816e-06	6.88798e-05
TMEM200C	372.921	336.424	350.646	427.311	454.255	458.61	357	268	358	419	510	541	400.028	0.279653	0.104205	0.000389345	0.00796946
SULF2	233.989	218.425	226.255	303.911	308.181	265.333	224	174	231	298	346	313	259.349	0.278485	0.13687	0.00185049	0.0272642
BDKRB2	5018.24	5190.73	5001.12	6185.3	6158.27	6192.51	4804	4135	5106	6065	6914	7305	5624.36	0.277413	0.0368093	3.7315e-15	1.07677e-12
IGFBP5	438832	423882	419700	494858	545224	524810	420097	337670	428502	485233	612132	619093	474551	0.276688	0.0374303	7.67715e-15	2.16258e-12
HSD17B2	442.909	465.722	462.305	541.533	606.564	562.878	424	371	472	531	681	664	513.652	0.272791	0.0927025	0.000187672	0.00438804
KLF11	220.41	178.255	169.446	261.078	240.488	242.445	211	142	173	256	270	286	218.687	0.272756	0.161414	0.00340451	0.0438189
AKR1C1	1210.69	1239	1262.52	1463.46	1568.52	1516.55	1159	987	1289	1435	1761	1789	1376.79	0.272348	0.0587454	2.49915e-07	1.56514e-05
CELF2	783.447	743.147	807.074	957.626	947.701	972.322	750	592	824	939	1064	1147	868.553	0.270342	0.0706452	8.62642e-06	0.00033462
EDNRA	1023.7	910.103	982.397	1213.6	1202.44	1172.38	980	725	1003	1190	1350	1383	1084.11	0.269858	0.0663927	3.2749e-06	0.000145114
STC1	851.346	837.295	833.519	1024.94	998.471	1074.05	815	667	851	1005	1121	1267	936.602	0.268263	0.0685166	6.0746e-06	0.000245285
TNFRSF21	2760.87	2831.99	2692.53	3284.89	3357.03	3413.72	2643	2256	2749	3221	3769	4027	3056.84	0.268136	0.0443125	1.10766e-10	1.54173e-08
ZNF711	235.034	182.021	205.686	295.752	262.755	253.465	225	145	210	290	295	299	239.119	0.26756	0.154495	0.0032568	0.0422955
HEPH	362.475	352.744	344.77	445.668	430.206	451.829	347	281	352	437	483	533	397.949	0.266341	0.103213	0.000537383	0.0103885
MYOCD	692.567	616.36	732.635	849.523	842.599	835.841	663	491	748	833	946	986	761.587	0.266231	0.0799778	5.53978e-05	0.00156423
ITGA8	3206.91	2916.1	3233.19	3729.54	3785.46	3860.46	3070	2323	3301	3657	4250	4554	3455.28	0.266152	0.0475945	1.69317e-09	1.96859e-07
COL14A1	2964.56	2363.76	2967.76	3340.98	3656.31	3557.83	2838	1883	3030	3276	4105	4197	3141.87	0.265673	0.126803	0.00169972	0.0255784
PLPP3	6381.44	6005.43	6194.1	7421.35	7637.72	7381.85	6109	4784	6324	7277	8575	8708	6836.98	0.262461	0.0378394	3.19715e-13	6.63604e-11
IFITM2	4967.05	5559.79	5274.39	5941.56	6848.56	6356.97	4755	4429	5385	5826	7689	7499	5824.72	0.25929	0.0532634	8.03408e-08	5.76068e-06
PSMG3-AS1	314.423	307.552	297.755	388.557	371.42	393.337	301	245	304	381	417	464	345.508	0.258087	0.11253	0.00112697	0.0185699
BAMBI	911.932	915.125	799.238	1066.75	1075.07	1063.03	873	729	816	1046	1207	1254	971.857	0.257587	0.0718865	2.27898e-05	0.000738703
GPR137B	584.974	551.083	572.983	698.588	676.929	726.486	560	439	585	685	760	857	635.174	0.256787	0.0823301	0.00011516	0.00293633
ZNF503	1684.93	1847.82	1825.71	2169.19	2230.3	2086.21	1613	1472	1864	2127	2504	2461	1974.03	0.256545	0.054911	2.24119e-07	1.42556e-05
C14orf132	2697.15	2450.37	2436.89	3082.96	3015.9	3053.45	2582	1952	2488	3023	3386	3602	2789.45	0.254218	0.0498346	2.59607e-08	2.16297e-06
EFEMP1	17856.3	17295.7	17565.6	20718	20791.5	21613.2	17094	13778	17934	20315	23343	25496	19306.7	0.252731	0.0324841	6.13189e-16	2.07275e-13
PDE4B	240.257	241.02	256.618	296.772	310.853	325.52	230	192	262	291	349	384	278.507	0.251827	0.129934	0.00244351	0.0338515
CYBRD1	5775.57	5514.6	5358.62	6760.49	6567.99	6638.41	5529	4393	5471	6629	7374	7831	6102.61	0.251539	0.0396451	1.8147e-11	3.0239e-09
TP53I11	9309.44	9286.82	9130.52	10915.3	11197.8	11072.8	8912	7398	9322	10703	12572	13062	10152.1	0.251484	0.0327091	1.02704e-15	3.11563e-13
MMD	1657.77	1591.74	1637.66	1920.35	1989.82	1981.09	1587	1268	1672	1883	2234	2337	1796.4	0.251433	0.0521254	1.09668e-07	7.58759e-06
ADAMTS5	2251.1	1967.08	2366.37	2541.43	2785.21	2655.87	2155	1567	2416	2492	3127	3133	2427.84	0.250878	0.0627951	4.82451e-06	0.000200748
IRF1	1222.18	1185.02	1141.07	1364.54	1442.04	1484.34	1170	944	1165	1338	1619	1751	1306.53	0.250829	0.0619446	3.74285e-06	0.0001628
METTL7A	480.514	546.062	505.401	631.278	649.318	601.025	460	435	516	619	729	709	568.933	0.250471	0.0898827	0.000323123	0.00679017
DUSP22	425.15	415.509	417.249	494.62	533.527	523.036	407	331	426	485	599	617	468.182	0.249326	0.0957144	0.000541695	0.0104548
RASSF2	2063.08	2073.78	2042.17	2466.98	2453.87	2490.57	1975	1652	2085	2419	2755	2938	2265.07	0.247868	0.0469902	1.05686e-08	9.94371e-07
SCUBE3	1590.92	1426.04	1613.17	1804.09	1903.42	1885.3	1523	1136	1647	1769	2137	2224	1703.82	0.247721	0.0592318	2.17503e-06	0.000103345
TRAM1	19660.3	20235.7	19361.9	23981.4	23241.8	23462.9	18821	16120	19768	23515	26094	27678	21657.4	0.247506	0.0319816	8.55035e-16	2.66208e-13
KCNJ2	558.859	474.509	533.805	688.389	654.662	594.244	535	378	545	675	735	701	584.078	0.247147	0.0954256	0.00056668	0.0107961
PCMTD1	1006.99	913.869	951.055	1149.36	1173.94	1152.04	964	728	971	1127	1318	1359	1057.87	0.245555	0.0659836	1.43135e-05	0.000511611
STK38L	492.005	480.786	485.812	600.683	597.657	588.31	471	383	496	589	671	694	540.875	0.245117	0.0876326	0.000322779	0.00679017
PCBP3	289.353	321.361	331.057	368.161	410.611	394.184	277	256	338	361	461	465	352.454	0.242592	0.117174	0.00196673	0.0286204
DPYD	408.437	342.701	407.455	496.66	466.725	475.564	391	273	416	487	524	561	432.924	0.242129	0.106368	0.00126617	0.0203533
EDNRB	431.418	375.339	395.701	480.343	490.774	512.016	413	299	404	471	551	604	447.598	0.241096	0.101456	0.00101025	0.017026
HBP1	1052.95	999.231	1067.61	1305.39	1215.8	1240.2	1008	796	1090	1280	1365	1463	1146.86	0.240021	0.0643531	1.41864e-05	0.000508605
FAXDC2	425.15	454.424	457.407	539.493	554.013	539.99	407	362	467	529	622	637	495.08	0.23627	0.0934032	0.000699682	0.0129545
MFSD6	722.86	720.551	751.245	912.753	868.429	869.749	692	574	767	895	975	1026	807.598	0.235903	0.0732888	9.15392e-05	0.00240679
CEBPD	3671.75	4062.2	4035.37	4681.05	4572.83	4740.39	3515	3236	4120	4590	5134	5592	4293.93	0.235393	0.0461378	2.79589e-08	2.31316e-06
TRIB2	1243.07	1272.89	1268.4	1554.23	1488.35	1484.34	1190	1014	1295	1524	1671	1751	1385.21	0.235293	0.0577777	3.62649e-06	0.000158321
HSPA2	1396.62	1390.89	1399.65	1607.26	1661.15	1732.72	1337	1108	1429	1576	1865	2044	1531.38	0.235133	0.0566052	2.57911e-06	0.000120131
FHL1	7076.09	7149.02	7121.65	8496.25	8279.91	8485.56	6774	5695	7271	8331	9296	10010	7768.08	0.234678	0.034132	5.52012e-13	1.10692e-10
IVNS1ABP	2336.76	2338.65	2385.96	2833.1	2804.8	2756.75	2237	1863	2436	2778	3149	3252	2576	0.234431	0.0454597	2.1095e-08	1.79551e-06
GPR153	403.214	431.828	405.496	516.037	514.822	485.737	386	344	414	506	578	573	459.522	0.232925	0.0981119	0.00105093	0.0175615
FZD4	643.471	656.53	662.114	780.174	775.796	809.562	616	523	676	765	871	955	721.275	0.231784	0.0767549	0.000176921	0.00414487
RASSF4	564.082	537.275	545.559	684.31	680.492	634.086	540	428	557	671	764	748	607.634	0.231683	0.0852003	0.000429771	0.008618
BTN3A3	754.198	793.359	778.67	902.555	923.652	968.083	722	632	795	885	1037	1142	853.419	0.23163	0.0722583	9.69936e-05	0.0025276
MFAP4	9665.64	9900.67	9504.67	11394.6	11290.5	11631.4	9253	7887	9704	11173	12676	13721	10564.6	0.231454	0.0338864	7.60517e-13	1.49961e-10
ARHGAP6	416.794	392.914	402.558	481.363	489.883	510.321	399	313	411	472	550	602	448.972	0.230197	0.0987015	0.00118504	0.019365
LAMB1	42179.7	37474.9	41962	46607.5	49111.2	48243.1	40379	29853	42842	45701	55138	56910	44263.1	0.229733	0.0434436	1.06741e-08	9.94371e-07
COL4A6	2629.25	2434.06	2717.02	2959.56	3242.13	3049.21	2517	1939	2774	2902	3640	3597	2838.54	0.228794	0.053285	1.45312e-06	7.19324e-05
PBX1	1827	1717.27	1751.27	2143.69	2013.86	2135.38	1749	1368	1788	2102	2261	2519	1931.41	0.228305	0.0533777	1.59906e-06	7.7854e-05
TBX3	3165.13	3295.2	3278.25	3768.29	3836.23	3900.31	3030	2625	3347	3695	4307	4601	3540.57	0.228216	0.0422571	5.81364e-09	5.97803e-07
B4GALT4	1170.99	1117.23	1141.07	1310.49	1364.55	1414.83	1121	890	1165	1285	1532	1669	1253.19	0.228131	0.0618086	1.74939e-05	0.000605178
LMCD1	926.556	1039.4	955.952	1206.47	1133.86	1152.88	887	828	976	1183	1273	1360	1069.19	0.22754	0.0684415	6.57966e-05	0.00180194
PLSCR1	769.867	764.487	751.245	870.94	912.964	956.215	737	609	767	854	1025	1128	837.62	0.227331	0.0735524	0.000145768	0.00354852
HR	888.951	982.912	964.767	1084.09	1167.7	1139.32	851	783	985	1063	1311	1344	1037.96	0.227221	0.0690252	7.4147e-05	0.00199825
MAN1C1	1927.28	1967.08	1960.88	2337.46	2316.7	2276.95	1845	1567	2002	2292	2601	2686	2131.06	0.22653	0.0484502	2.50031e-07	1.56514e-05
MBOAT2	1127.12	1095.89	1098.95	1286.01	1304.87	1363.96	1079	873	1122	1261	1465	1609	1212.8	0.225914	0.0615598	1.93247e-05	0.000656985
ZBTB34	417.838	350.233	392.763	464.025	468.506	492.519	400	279	401	455	526	581	430.981	0.225742	0.10632	0.0019389	0.0283549
WFDC1	2972.92	3246.24	3076.48	3652.03	3743.6	3579.03	2846	2586	3141	3581	4203	4222	3378.38	0.225158	0.0462125	9.5118e-08	6.73857e-06
PALM	1498.99	1601.78	1522.08	1771.45	1892.73	1815.79	1435	1276	1554	1737	2125	2142	1683.81	0.22513	0.0558885	4.59492e-06	0.000194152
TMEM64	884.773	1045.68	1045.08	1181.99	1207.78	1172.38	847	833	1067	1159	1356	1383	1089.61	0.224162	0.0734065	0.000162498	0.00389172
VCAM1	1787.3	1635.68	1754.21	2014.18	1988.03	2140.46	1711	1303	1791	1975	2232	2525	1886.64	0.223534	0.0560413	5.52143e-06	0.000226035
GET1	500.361	461.956	464.263	561.93	546.888	622.218	479	368	474	551	614	734	526.269	0.221499	0.0962821	0.00133408	0.0211859
CPE	521.253	542.296	524.99	638.417	639.52	634.086	499	432	536	626	718	748	583.427	0.221087	0.0851564	0.000637435	0.0119795
CYTL1	574.528	581.211	545.559	633.318	700.978	712.075	550	463	557	621	787	840	624.611	0.220229	0.0871464	0.000767635	0.0138023
STOX2	432.463	377.85	423.126	497.68	513.041	492.519	414	301	432	488	576	581	456.113	0.219279	0.100963	0.00182137	0.0271052
STOM	14605.5	14852.9	14568.5	17237.3	16919.7	17426.3	13982	11832	14874	16902	18996	20557	15935	0.218262	0.0311434	1.09511e-13	2.59126e-11
ANGPT1	4454.16	4392.35	4346.84	5091.02	5103.69	5264.27	4264	3499	4438	4992	5730	6210	4775.39	0.217867	0.0386859	1.6972e-09	1.96859e-07
CNPY4	582.884	588.743	619.997	730.202	723.245	696.816	558	469	633	716	812	822	656.981	0.217293	0.0815724	0.000544632	0.0104944
BOC	1033.11	1054.46	1049.98	1177.91	1244.3	1294.45	989	840	1072	1155	1397	1527	1142.37	0.216192	0.0648286	6.82566e-05	0.0018607
KLHL24	648.694	578.7	677.785	833.206	719.683	749.374	621	461	692	817	808	884	701.24	0.215685	0.0898745	0.00108854	0.0180371
FBLN1	10527.4	10780.6	10615.4	12466.5	12538.3	12269.7	10078	8588	10838	12224	14077	14474	11533	0.214711	0.0321275	1.76256e-12	3.30998e-10
TP53INP1	1919.97	1677.1	1806.12	2080.47	2140.34	2152.33	1838	1336	1844	2040	2403	2539	1962.72	0.21359	0.0567495	1.44902e-05	0.000516366
EDIL3	9513.13	9208.99	9086.44	11311	10559.2	10632	9107	7336	9277	11091	11855	12542	10051.8	0.213542	0.0384576	2.67626e-09	2.95914e-07
SERPINB9	377.099	380.36	373.174	451.787	479.195	441.656	361	303	381	443	538	521	417.212	0.213514	0.104078	0.0024158	0.0335856
PNRC1	1324.55	1169.95	1298.76	1426.75	1502.6	1562.33	1268	932	1326	1399	1687	1843	1380.82	0.21235	0.0652125	9.22101e-05	0.00241893
DIO2	2217.68	1945.74	2153.83	2619.96	2373.71	2452.42	2123	1550	2199	2569	2665	2893	2293.89	0.209793	0.058571	2.92281e-05	0.000902867
ITGB8	406.348	364.041	446.633	487.482	488.992	505.234	389	290	456	478	549	596	449.788	0.209387	0.106572	0.00294373	0.039325
ZBTB5	359.341	360.275	337.913	426.291	436.441	420.463	344	287	345	418	490	496	390.121	0.208843	0.107929	0.00311372	0.0408344
NCKAP5	1977.42	1830.25	1971.65	2196.73	2362.13	2225.23	1893	1458	2013	2154	2652	2625	2093.9	0.208493	0.0540195	1.0129e-05	0.000378818
UBE2L6	1669.26	1793.85	1709.16	2042.73	2056.62	1958.21	1598	1429	1745	2003	2309	2310	1871.64	0.207535	0.0536424	9.8865e-06	0.000371525
LAPTM4A	11869.7	12303.3	11693.8	13774.9	13853.9	13994	11363	9801	11939	13507	15554	16508	12914.9	0.207038	0.0333976	6.41259e-11	9.36633e-09
SLC12A8	525.432	630.168	596.49	682.27	727.699	685.796	503	502	609	669	817	809	641.309	0.207017	0.0902831	0.00147982	0.022946
TAPBPL	334.271	350.233	402.558	424.252	440.004	462.001	320	279	411	416	494	545	402.22	0.206843	0.114537	0.00398902	0.0490583
PDGFRA	19324	17182.8	19080.8	21146.3	21894.2	21642	18499	13688	19481	20735	24581	25530	20045	0.204195	0.0426896	1.67127e-07	1.08048e-05
FBXO21	1403.94	1340.68	1284.07	1596.04	1523.98	1604.71	1344	1068	1311	1565	1711	1893	1458.9	0.20382	0.0596644	5.53278e-05	0.00156423
ANGPTL2	5663.8	5773.19	5634.83	6543.27	6714.07	6533.29	5422	4599	5753	6416	7538	7707	6143.74	0.20368	0.0363034	2.19437e-09	2.47254e-07
NREP	2359.74	2452.89	2326.21	2794.35	2732.66	2778.79	2259	1954	2375	2740	3068	3278	2574.11	0.202661	0.0465562	1.28241e-06	6.51167e-05
MAN1A1	2663.72	2631.14	2707.22	3117.64	3070.23	3118.72	2550	2096	2764	3057	3447	3679	2884.78	0.202517	0.0438309	3.7684e-07	2.25171e-05
ANTXR1	9164.24	8414.38	9008.08	10216.7	10383.7	10249.6	8773	6703	9197	10018	11658	12091	9572.8	0.202397	0.0385729	1.5684e-08	1.34462e-06
FAM8A1	1132.34	1171.21	1174.37	1343.12	1354.75	1376.68	1084	933	1199	1317	1521	1624	1258.75	0.202287	0.0599157	6.47423e-05	0.00177906
ST3GAL1	5102.85	4740.07	5136.28	5544.85	5969.45	5901.75	4885	3776	5244	5437	6702	6962	5399.21	0.201407	0.0449543	7.34032e-07	4.02053e-05
SMPDL3A	912.977	834.785	880.533	1037.17	1023.41	1037.6	874	665	899	1017	1149	1224	954.412	0.200958	0.0690318	0.000297338	0.0063844
C1RL	1650.46	1429.8	1631.78	1802.05	1882.93	1841.22	1580	1139	1666	1767	2114	2172	1706.37	0.199517	0.06152	0.000104292	0.00269996
SESTD1	650.783	574.934	595.511	711.845	714.338	738.354	623	458	608	698	802	871	664.294	0.199122	0.0839967	0.00131282	0.0209044
HIPK3	2260.51	2008.5	2120.53	2592.42	2463.67	2404.95	2164	1600	2165	2542	2766	2837	2308.43	0.198596	0.0551736	2.94905e-05	0.0009086
RXRA	2363.92	2385.1	2204.76	2693.39	2712.17	2668.59	2263	1900	2251	2641	3045	3148	2504.65	0.198108	0.0488546	4.83587e-06	0.000200748
SERPINF1	2219.77	2283.42	2310.54	2638.32	2587.47	2683	2125	1819	2359	2587	2905	3165	2453.75	0.197739	0.0471756	2.71356e-06	0.000125407
PDPN	376.054	387.892	421.167	453.827	478.304	495.062	360	309	430	445	537	584	435.384	0.197434	0.105273	0.00381632	0.0472784
F2R	19556.9	19365.7	19863.4	22361.9	22700.3	22688.9	18722	15427	20280	21927	25486	26765	21089.5	0.19723	0.0299149	4.20573e-12	7.65508e-10
VGLL4	806.428	839.806	885.431	999.439	1052.8	935.023	772	669	904	980	1182	1103	919.822	0.196769	0.0753735	0.000720934	0.0132272
TMEM51	947.448	893.784	916.773	1087.15	1051.91	1095.24	907	712	936	1066	1181	1292	998.717	0.195457	0.0671501	0.000310796	0.00663724
PRRX2	1012.21	1148.61	1071.53	1292.13	1226.49	1263.93	969	915	1094	1267	1377	1491	1169.15	0.195274	0.0667668	0.00029541	0.00635454
ID1	1272.32	1518.93	1423.15	1649.07	1623.74	1651.34	1218	1210	1453	1617	1823	1948	1523.09	0.194374	0.0654343	0.000258775	0.00572256
KITLG	2006.67	1780.04	1941.29	2290.55	2199.13	2183.7	1921	1418	1982	2246	2469	2576	2066.9	0.19433	0.0555779	4.44838e-05	0.00129309
SIAE	1127.12	1185.02	1099.93	1434.91	1268.35	1293.6	1079	944	1123	1407	1424	1526	1234.82	0.19404	0.067913	0.000365124	0.00751266
CTSF	656.006	676.615	651.34	788.333	737.497	814.648	628	539	665	773	828	961	720.74	0.193753	0.080244	0.00122986	0.0199322
PRRG1	1114.58	1053.21	1106.79	1300.29	1220.25	1307.17	1067	839	1130	1275	1370	1542	1183.72	0.192722	0.0640537	0.000233834	0.00523956
BNIP3L	4120.93	4153.84	4142.13	4725.92	4775.91	4799.73	3945	3309	4229	4634	5362	5662	4453.08	0.192277	0.0382314	5.26266e-08	4.04302e-06
CDH6	1948.17	1788.82	1954.02	2281.37	2118.97	2216.76	1865	1425	1995	2237	2379	2615	2051.35	0.191844	0.0550523	4.72846e-05	0.00135783
TSPAN9	1878.18	1852.84	1863.91	2163.07	2151.03	2159.96	1798	1476	1903	2121	2415	2548	2011.5	0.191214	0.0491942	1.02141e-05	0.000378818
BTG1	1476.01	1488.8	1564.2	1792.87	1741.31	1722.54	1413	1186	1597	1758	1955	2032	1630.96	0.189661	0.05542	6.00663e-05	0.0016721
PTGS1	16277.9	15629.9	16381.4	17915.5	19012.8	18497.8	15583	12451	16725	17567	21346	21821	17285.9	0.1895	0.0353809	1.11572e-08	1.01713e-06
CCNG2	1094.74	1089.61	1091.12	1321.71	1248.76	1245.28	1048	868	1114	1296	1402	1469	1181.87	0.189305	0.0625655	0.000227245	0.0051308
NCK2	1117.72	1262.85	1102.87	1360.46	1379.69	1316.49	1070	1006	1126	1334	1549	1553	1256.68	0.188412	0.0670514	0.000437681	0.00873222
WDFY1	2997.99	2873.42	3114.68	3591.86	3426.51	3362.86	2870	2289	3180	3522	3847	3967	3227.89	0.188375	0.0476205	7.86821e-06	0.000310296
VWA5A	2438.09	2259.57	2379.11	2574.07	2848.45	2761.83	2334	1800	2429	2524	3198	3258	2543.52	0.187346	0.0529724	4.06006e-05	0.0012069
ARHGEF25	667.497	651.509	633.71	746.52	784.703	760.395	639	519	647	732	881	897	707.389	0.186106	0.0790048	0.00150679	0.0232074
TLE1	917.155	955.295	940.28	1119.78	1061.71	1093.54	878	761	960	1098	1192	1290	1014.63	0.185678	0.0666779	0.000484295	0.00953361
HNMT	1084.29	1041.91	1061.73	1256.44	1193.53	1256.3	1038	830	1084	1232	1340	1482	1149.04	0.185407	0.0634321	0.000322958	0.00679017
GLUL	2802.65	2839.52	2576.96	3221.66	3080.92	3165.34	2683	2262	2631	3159	3459	3734	2947.84	0.185404	0.0494501	1.83844e-05	0.000628628
SLC39A6	4580.55	4437.54	4634.8	5305.19	5216.81	5147.29	4385	3535	4732	5202	5857	6072	4887.03	0.185315	0.0390484	2.31174e-07	1.46258e-05
SPCS2	1318.28	1339.42	1525.02	1664.37	1548.92	1660.66	1262	1067	1557	1632	1739	1959	1509.45	0.184677	0.0666721	0.000510209	0.00993301
ACBD6	2088.15	1960.8	2023.56	2302.79	2338.08	2356.63	1999	1562	2066	2258	2625	2780	2178.33	0.184131	0.0495675	2.12984e-05	0.000703859
RAB11FIP1	1322.46	1290.46	1216.49	1475.7	1485.68	1468.23	1266	1028	1242	1447	1668	1732	1376.5	0.182823	0.0596614	0.000211768	0.00482742
SLC39A10	840.9	828.508	817.848	986.181	916.526	998.601	805	660	835	967	1029	1178	898.094	0.18274	0.0721275	0.000989937	0.0167313
EXTL2	1425.87	1324.36	1409.44	1650.09	1583.66	1581.82	1365	1055	1439	1618	1778	1866	1495.87	0.182369	0.0581	0.00016766	0.00399111
TNFRSF19	4538.77	4301.96	4421.28	4980.88	5164.26	5046.41	4345	3427	4514	4884	5798	5953	4742.26	0.18225	0.040127	6.29352e-07	3.54565e-05
TEAD2	1436.32	1426.04	1516.2	1694.97	1705.68	1656.42	1375	1136	1548	1662	1915	1954	1572.61	0.181375	0.0560913	0.000123547	0.00310997
MINPP1	825.231	952.784	831.561	1030.03	981.547	1029.97	790	759	849	1010	1102	1215	941.854	0.181153	0.0756588	0.00142097	0.022173
SKAP2	880.594	901.316	873.677	973.943	1047.46	1064.72	843	718	892	955	1176	1256	956.952	0.181052	0.0702442	0.000896025	0.0155019
KCTD3	2071.43	2068.76	2028.46	2338.48	2324.72	2420.21	1983	1648	2071	2293	2610	2855	2208.68	0.180711	0.048702	2.21681e-05	0.000726511
PODN	2567.62	2685.12	2735.63	2952.42	3123.67	3089.9	2458	2139	2793	2895	3507	3645	2859.06	0.180405	0.0474547	1.55948e-05	0.000547483
CDIPT	1699.56	1871.67	1914.84	2080.47	2136.78	2105.71	1627	1491	1955	2040	2399	2484	1968.17	0.18003	0.0561945	0.000139638	0.00342751
SAT1	984.009	896.295	959.87	1053.49	1108.92	1141.02	942	714	980	1033	1245	1346	1023.93	0.179845	0.069665	0.000898637	0.0155019
GEM	627.802	651.509	660.155	810.77	726.808	739.202	601	519	674	795	816	872	702.708	0.179628	0.0827169	0.00243641	0.0337971
CFH	1955.48	1874.19	1832.57	2117.18	2169.74	2218.45	1872	1493	1871	2076	2436	2617	2027.93	0.178944	0.0518417	5.90211e-05	0.00164771
ZNF608	1270.23	1158.66	1228.24	1345.16	1488.35	1403.81	1216	923	1254	1319	1671	1656	1315.74	0.178847	0.0647302	0.000548558	0.0105432
TMEM119	848.212	759.466	832.54	903.575	959.28	985.037	812	605	850	886	1077	1162	881.352	0.178428	0.0756057	0.00159989	0.0244015
LMBRD1	718.682	764.487	802.177	849.523	865.757	956.215	688	609	819	833	972	1128	826.14	0.17835	0.0804947	0.002276	0.0320183
CSRP2	1547.05	1679.61	1563.22	1883.64	1823.26	1803.08	1481	1338	1596	1847	2047	2127	1716.64	0.177883	0.0559738	0.000152564	0.00368364
NR2F1-AS1	627.802	633.934	623.915	706.746	741.059	755.308	601	505	637	693	832	891	681.461	0.17761	0.0805865	0.00231059	0.0323894
ADAMTS9	647.649	566.147	618.039	699.607	741.059	712.075	620	451	631	686	832	840	664.096	0.177535	0.0853037	0.00302058	0.0401533
TBX5-AS1	1075.93	1114.72	990.233	1267.66	1200.66	1214.77	1030	888	1011	1243	1348	1433	1143.99	0.177533	0.0674673	0.000795966	0.0142252
RGS2	597.509	605.062	601.388	664.933	762.436	690.035	572	482	614	652	856	814	653.56	0.177468	0.0868495	0.0032438	0.0422194
ITIH5	864.925	798.38	827.643	963.745	990.454	943.5	828	636	845	945	1112	1113	898.108	0.177361	0.0715604	0.00119983	0.0195258
GNG2	927.601	859.891	884.451	1029.01	987.782	1090.15	888	685	903	1009	1109	1286	963.149	0.177279	0.0718933	0.00124026	0.0200409
MT-TC	1097.87	1018.06	1159.68	1136.1	1439.37	1266.48	1051	811	1184	1114	1616	1494	1186.26	0.176837	0.0848632	0.00303226	0.0402182
ALDH2	2840.26	2767.97	2774.81	3046.25	3242.13	3306.06	2719	2205	2833	2987	3640	3900	2996.25	0.176834	0.0472054	1.99977e-05	0.000672137
BVES	556.77	548.573	541.641	685.33	608.346	644.258	533	437	553	672	683	760	597.486	0.175886	0.0889923	0.00372095	0.0466179
SLC29A4	529.61	567.402	537.723	655.754	644.864	617.132	507	452	549	643	724	728	592.081	0.175354	0.0875218	0.00358741	0.0456373
SLC2A10	2316.91	2397.65	2373.23	2646.47	2763.83	2690.63	2218	1910	2423	2595	3103	3174	2531.45	0.175073	0.0468391	2.09426e-05	0.00069599
ANO4	2962.47	2934.93	2878.63	3326.7	3300.03	3384.05	2836	2338	2939	3262	3705	3992	3131.14	0.174666	0.0430629	5.84708e-06	0.000237721
CRISPLD2	2716.99	2786.8	2736.61	3203.3	3067.56	3134.83	2601	2220	2794	3141	3444	3698	2941.01	0.174333	0.0444517	1.02094e-05	0.000378818
HLA-C	4515.79	4421.22	4507.47	4870.74	5051.14	5417.71	4323	3522	4602	4776	5671	6391	4797.34	0.174258	0.0452837	1.50236e-05	0.000532168
IFITM3	11250.3	12300.8	11728	12750	13889.5	13578.6	10770	9799	11974	12502	15594	16018	12582.9	0.174116	0.0427449	5.43336e-06	0.000223202
SDC2	2546.72	2646.2	2511.33	3051.35	2834.2	2921.2	2438	2108	2564	2992	3182	3446	2751.83	0.17396	0.0483204	3.62374e-05	0.00107991
FAM43A	833.587	861.146	910.897	997.399	1032.32	991.819	798	686	930	978	1159	1170	937.861	0.173878	0.0706968	0.00130086	0.020798
NDRG4	765.689	720.551	725.779	855.642	906.729	815.496	733	574	741	839	1018	962	798.314	0.173686	0.0779873	0.00227149	0.0320183
VASH1	598.553	595.019	596.49	665.953	670.694	761.242	573	474	609	653	753	898	647.992	0.173426	0.0882378	0.00394222	0.0485332
CASP4	2902.93	2949.99	2921.73	3245.12	3404.24	3346.75	2779	2350	2983	3182	3822	3948	3128.46	0.172915	0.0437074	9.38372e-06	0.000356974
IL13RA1	3688.47	3827.46	3630.85	4242.52	4208.54	4230.91	3531	3049	3707	4160	4725	4991	3971.46	0.172602	0.0410142	3.07597e-06	0.0001389
FZD1	1290.08	1331.89	1264.48	1461.42	1501.71	1496.21	1235	1061	1291	1433	1686	1765	1390.97	0.172316	0.0581236	0.000318172	0.00674604
EXT1	10960.9	11333	10794.6	12598	12490.2	12435.9	10493	9028	11021	12353	14023	14670	11768.8	0.171607	0.0335014	3.51591e-08	2.81059e-06
RHOBTB1	1683.89	1630.65	1661.16	1847.94	1940.83	1905.65	1612	1299	1696	1812	2179	2248	1778.35	0.171434	0.0529645	0.000135061	0.00335401
FOXF2	3522.38	3729.54	3787.57	4276.17	4267.33	4033.4	3372	2971	3867	4193	4791	4758	3936.06	0.170784	0.0454324	2.10513e-05	0.000697641
TMEM98	2960.38	3139.54	2920.75	3353.22	3450.56	3460.35	2834	2501	2982	3288	3874	4082	3214.13	0.170301	0.0455349	2.18845e-05	0.000719211
COL3A1	110401	105032	108894	120241	124612	122180	105688	83670	111178	117902	139904	144130	115227	0.169844	0.0312839	7.37477e-09	7.33201e-07
GPCPD1	575.572	577.445	560.25	650.655	667.132	679.015	551	460	572	638	749	801	618.345	0.168929	0.0841658	0.0038099	0.0472483
IRF2	621.534	648.998	667.991	782.214	742.841	732.42	595	517	682	767	834	864	699.333	0.168435	0.0809699	0.00330413	0.0427226
IRF2BPL	4017.52	4092.33	4176.41	4562.75	4771.46	4604.75	3846	3260	4264	4474	5357	5432	4370.87	0.167767	0.0407399	4.78598e-06	0.000200081
MARCKSL1	5351.46	5680.3	5793.5	6251.59	6561.76	6286.61	5123	4525	5915	6130	7367	7416	5987.54	0.167763	0.042145	8.48935e-06	0.000331812
COL18A1	6627.96	6734.77	6792.55	7394.83	7774	7637.01	6345	5365	6935	7251	8728	9009	7160.18	0.166836	0.0365682	6.60425e-07	3.66831e-05
NUDT4	2137.24	2012.27	2072.53	2382.34	2314.03	2393.93	2046	1603	2116	2336	2598	2824	2218.72	0.166688	0.0495958	9.15438e-05	0.00240679
WWTR1	2337.81	2193.04	2369.31	2527.15	2663.18	2674.52	2238	1747	2419	2478	2990	3155	2460.83	0.166284	0.0505873	0.000118566	0.00299095
SSBP3	2302.29	2406.44	2347.76	2622	2712.17	2683	2204	1917	2397	2571	3045	3165	2512.28	0.166232	0.0468831	4.7056e-05	0.00135455
XPR1	2732.66	2595.99	2672.94	3020.75	3027.48	3041.58	2616	2068	2729	2962	3399	3588	2848.57	0.166107	0.0447835	2.57538e-05	0.000812514
LSAMP	794.937	775.785	838.417	953.547	929.887	904.505	761	618	856	935	1044	1067	866.18	0.16607	0.0729527	0.00219481	0.0311726
SUSD6	1152.19	1069.53	1056.84	1247.26	1281.71	1236.81	1103	852	1079	1223	1439	1459	1174.06	0.165596	0.0644868	0.0010655	0.0177574
SLC44A1	962.073	952.784	939.301	1146.3	1031.43	1110.5	921	759	959	1124	1158	1310	1023.73	0.164976	0.0692668	0.0017229	0.0258675
F2RL2	3504.62	3336.63	3592.65	3840.7	4022.38	3978.3	3355	2658	3668	3766	4516	4693	3712.55	0.164891	0.0445092	2.68332e-05	0.000837636
SSH2	1050.86	901.316	1052.92	1126.92	1180.17	1168.14	1006	718	1075	1105	1325	1378	1080.06	0.164679	0.0729409	0.00234696	0.0327827
UBE2D1	626.757	659.04	658.196	748.56	770.452	734.963	600	525	672	734	865	867	699.662	0.164434	0.0797239	0.00357262	0.045547
NTPCR	847.167	852.359	821.766	980.062	977.985	944.347	811	679	839	961	1098	1114	903.948	0.163896	0.0700044	0.00192584	0.0282338
SMIM14	1671.35	1586.72	1652.35	1798.99	1888.28	1910.74	1600	1264	1687	1764	2120	2254	1751.4	0.163578	0.0546251	0.000317922	0.00674604
WARS1	17893.9	17668.6	17678.3	19897	20128.8	19927.9	17130	14075	18049	19510	22599	23508	18865.8	0.163474	0.0295434	4.35233e-09	4.68113e-07
FAM20C	7608.84	8045.31	7981.61	8737.95	9065.51	8871.27	7284	6409	8149	8568	10178	10465	8385.08	0.163353	0.0369569	1.426e-06	7.08864e-05
HBD	1789.39	1585.46	1818.86	1963.18	2009.41	1970.92	1713	1263	1857	1925	2256	2325	1856.2	0.163154	0.0589964	0.000637906	0.0119795
PTGR1	3720.85	3851.31	3852.21	4396.51	4272.67	4252.11	3562	3068	3933	4311	4797	5016	4057.61	0.162758	0.0408635	8.76496e-06	0.000338883
FILIP1L	7273.52	7372.47	7629.98	8366.73	8314.65	8449.11	6963	5873	7790	8204	9335	9967	7901.08	0.162502	0.0355312	6.45695e-07	3.6172e-05
TGFBI	43851.1	43607.1	44348.9	49459	49530.7	49231.5	41979	34738	45279	48497	55609	58076	46671.4	0.162456	0.0275901	5.58731e-10	7.1079e-08
LEPROT	3885.9	3896.5	3947.22	4515.83	4301.17	4444.54	3720	3104	4030	4428	4829	5243	4165.19	0.162298	0.0405948	8.43184e-06	0.000331419
FAM102B	667.497	676.615	647.422	757.738	796.282	749.374	639	539	661	743	894	884	715.821	0.161882	0.0791373	0.00380669	0.0472483
PTK7	13757.3	13907.6	13823.1	15551.5	15691.4	15433.4	13170	11079	14113	15249	17617	18206	14694.1	0.161694	0.0304502	1.53434e-08	1.32869e-06
TPT1	31360.9	31100.4	31565	34402.1	35716	35585.1	30022	24775	32227	33733	40099	41978	33288.3	0.161193	0.0301341	1.36777e-08	1.19867e-06
TNFRSF11B	11128.1	11088.2	11148.2	12661.3	12396.7	12477.4	10653	8833	11382	12415	13918	14719	11816.6	0.161005	0.0314833	4.52787e-08	3.5243e-06
SLC6A6	2243.79	1967.08	2107.8	2287.49	2508.2	2413.43	2148	1567	2152	2243	2816	2847	2254.63	0.160992	0.057997	0.000630283	0.011893
YPEL5	2151.87	2174.21	2174.4	2389.48	2498.4	2476.16	2060	1732	2220	2343	2805	2921	2310.75	0.160522	0.047908	0.000100787	0.00262069
AK3	2313.78	2349.95	2262.55	2583.24	2591.04	2666.04	2215	1872	2310	2533	2909	3145	2461.1	0.160483	0.0470283	8.08351e-05	0.0021443
VAT1L	3008.44	2961.29	2911.93	3399.11	3304.48	3335.73	2880	2359	2973	3333	3710	3935	3153.5	0.16021	0.0431704	2.67632e-05	0.000837636
HS3ST3B1	870.148	858.635	815.889	923.971	983.329	1015.55	833	684	833	906	1104	1198	911.255	0.158887	0.0729604	0.00296939	0.0395618
CDS2	1435.27	1429.8	1504.45	1632.76	1657.59	1678.46	1374	1139	1536	1601	1861	1980	1556.39	0.158101	0.0558022	0.00054895	0.0105432
NRG1	963.117	857.38	834.499	1016.78	981.547	1061.33	922	683	852	997	1102	1252	952.442	0.158005	0.0761629	0.00374188	0.0466179
B4GALT5	1362.15	1516.42	1293.87	1641.94	1521.31	1602.17	1304	1208	1321	1610	1708	1890	1489.64	0.157134	0.0665562	0.00197167	0.0286361
ELOVL5	2911.29	2887.22	2842.39	3259.4	3248.37	3236.55	2787	2300	2902	3196	3647	3818	3064.2	0.157124	0.042836	3.26348e-05	0.000995109
NFE2L2	5607.39	5656.45	5644.62	6466.78	6199.25	6342.56	5368	4506	5763	6341	6960	7482	5986.17	0.157003	0.036796	2.96214e-06	0.000134789
ITM2B	6627.96	6557.77	6563.35	7507.01	7366.06	7319.12	6345	5224	6701	7361	8270	8634	6990.21	0.15697	0.0348151	9.16483e-07	4.88682e-05
CERS2	2394.21	2484.27	2317.4	2667.89	2673.87	2783.03	2292	1979	2366	2616	3002	3283	2553.44	0.155956	0.0485479	0.000170206	0.00402741
FARP1	5736.92	5568.58	5550.59	6288.31	6224.19	6424.78	5492	4436	5667	6166	6988	7579	5965.56	0.155419	0.037167	4.08494e-06	0.000177029
NBL1	2175.89	2205.59	2138.16	2521.03	2459.21	2384.6	2083	1757	2183	2472	2761	2813	2314.08	0.154822	0.0487138	0.000192199	0.00445864
CCN4	3164.08	2929.91	2954.05	3425.63	3443.43	3335.73	3029	2334	3016	3359	3866	3935	3208.8	0.153778	0.0462635	0.000118558	0.00299095
BAIAP2-DT	915.066	901.316	820.786	1025.95	1021.63	974.017	876	718	838	1006	1147	1149	943.128	0.153754	0.0726389	0.00359293	0.0456584
VSTM4	1084.29	965.337	1003.95	1151.39	1140.09	1201.2	1038	769	1025	1129	1280	1417	1091.04	0.153657	0.0683735	0.00270297	0.0369371
SAP30L	875.371	900.061	893.266	1038.19	983.329	1029.12	838	717	912	1018	1104	1214	953.223	0.153598	0.0686089	0.0027533	0.0373028
WBP1L	1340.22	1497.59	1413.36	1587.88	1615.72	1617.43	1283	1193	1443	1557	1814	1908	1512.03	0.153053	0.0592531	0.00117307	0.0192224
PCDH18	15004.6	13511	14617.4	16334.7	15939.9	16179.4	14364	10763	14924	16017	17896	19086	15264.5	0.152761	0.0400596	1.93999e-05	0.000657651
DPP4	4304.78	4004.45	4217.55	4690.23	4726.93	4666.64	4121	3190	4306	4599	5307	5505	4435.09	0.152556	0.0414633	3.2956e-05	0.00099975
FHL2	7529.45	7734	7444.87	8668.6	8385.91	8376.21	7208	6161	7601	8500	9415	9881	8023.17	0.151907	0.0357202	3.16022e-06	0.000141089
STAT1	6928.8	6910.51	6902.25	7642.65	7725.01	7843.85	6633	5505	7047	7494	8673	9253	7325.51	0.151579	0.0343792	1.55404e-06	7.59748e-05
EML1	2634.47	2631.14	2537.78	2941.21	2878.73	2954.26	2522	2096	2591	2884	3232	3485	2762.93	0.151264	0.0452641	0.000115874	0.00294186
MEX3A	1146.97	1126.02	1113.64	1270.72	1276.37	1297.84	1098	897	1137	1246	1433	1531	1205.26	0.151254	0.0609486	0.00156224	0.0239106
CTSC	29548.5	29321.6	28659	32262.5	33116.1	32363.8	28287	23358	29260	31635	37180	38178	30878.6	0.150855	0.0301315	8.59892e-08	6.12854e-06
RAP2A	1242.02	1163.68	1133.23	1331.91	1344.06	1344.47	1189	927	1157	1306	1509	1586	1259.89	0.15072	0.0622743	0.00184516	0.0272495
ANKH	1249.34	1281.68	1299.74	1415.53	1414.43	1514.86	1196	1021	1327	1388	1588	1787	1362.59	0.150644	0.0604104	0.00153317	0.0235265
FSTL1	55137.9	54312.5	54853.6	60866.9	60605.6	61643.7	52784	43266	56004	59683	68043	72718	57903.4	0.150407	0.0276386	1.06574e-08	9.94371e-07
PDZRN3	1178.3	1048.19	1170.45	1225.84	1315.56	1336.84	1128	835	1195	1202	1477	1577	1212.53	0.150378	0.0682613	0.00311668	0.0408344
RIPOR3	1615.99	1550.31	1568.11	1749.02	1784.06	1815.79	1547	1235	1601	1715	2003	2142	1680.55	0.150315	0.0539158	0.000685533	0.0127524
GALNT1	2304.38	2303.5	2331.11	2565.91	2538.48	2705.89	2206	1835	2380	2516	2850	3192	2458.21	0.149966	0.0483073	0.000260622	0.00575265
FEZ1	1096.83	1127.27	1083.28	1256.44	1255.88	1239.35	1050	898	1106	1232	1410	1462	1176.51	0.149562	0.0616922	0.00184207	0.0272492
HMOX1	1043.55	1021.83	1129.32	1173.83	1265.68	1203.75	999	814	1153	1151	1421	1420	1139.66	0.149518	0.06747	0.00305628	0.0403558
LGALS3BP	6704.22	6876.62	6513.4	7315.28	7631.49	7542.91	6418	5478	6650	7173	8568	8898	7097.32	0.149495	0.0377569	1.03665e-05	0.000383268
ACVRL1	953.716	989.188	979.459	1110.6	1115.15	1096.93	913	788	1000	1089	1252	1294	1040.84	0.149129	0.0650508	0.00255658	0.0352527
GAA	1932.5	2076.29	1871.75	2242.62	2221.4	2163.35	1850	1654	1911	2199	2494	2552	2084.65	0.148341	0.0536854	0.000750443	0.0135757
SEL1L3	2830.85	2713.99	2760.11	3173.73	3088.93	3058.53	2710	2162	2818	3112	3468	3608	2937.69	0.147406	0.0447517	0.000142496	0.00348321
SAMHD1	979.831	932.699	982.397	1082.05	1130.29	1075.74	938	743	1003	1061	1269	1269	1030.5	0.143875	0.0666652	0.0037405	0.0466179
NQO1	9119.32	9944.61	9054.12	10473.7	10468.4	10429.4	8730	7922	9244	10270	11753	12303	9914.91	0.143372	0.0402794	5.69431e-05	0.00160403
TPST1	1839.53	1963.31	1878.6	2085.56	2121.64	2166.74	1761	1564	1918	2045	2382	2556	2009.23	0.143278	0.0515167	0.000760946	0.0137237
TCF21	1368.42	1395.91	1341.86	1502.22	1594.35	1525.03	1310	1112	1370	1473	1790	1799	1454.63	0.141755	0.0577953	0.00190536	0.0279681
MT-RNR1	5466.37	4836.73	5361.56	6115.96	5967.67	5501.63	5233	3853	5474	5997	6700	6490	5541.65	0.141285	0.0522487	0.00101883	0.0171219
RGS10	1526.15	1635.68	1556.36	1777.57	1811.68	1713.22	1461	1303	1589	1743	2034	2021	1670.11	0.141062	0.0559128	0.00160094	0.0244015
DENND2A	2165.45	2233.21	2202.8	2504.72	2485.04	2398.17	2073	1779	2249	2456	2790	2829	2331.56	0.14103	0.0480263	0.000492746	0.00968385
RPS6KA2	6244.59	6087.02	6521.24	7070.52	6931.4	6986.81	5978	4849	6658	6933	7782	8242	6640.26	0.140811	0.0383402	4.18191e-05	0.00123075
USP46	2224.99	2096.38	2167.54	2298.71	2450.31	2527.87	2130	1670	2213	2254	2751	2982	2294.3	0.140055	0.0526976	0.00113092	0.0185832
PNRC2	1786.26	1587.97	1729.72	1959.1	1826.82	1970.07	1710	1265	1766	1921	2051	2324	1809.99	0.139857	0.0593391	0.00249455	0.0345182
IL6ST	24288.9	22398.6	23761.7	26435.2	25734.9	26098.4	23252	17843	24260	25921	28893	30787	24786.3	0.139305	0.0358736	1.72714e-05	0.00059923
PTGER2	3544.31	3733.31	3575.02	3979.4	4027.73	4071.54	3393	2974	3650	3902	4522	4803	3821.89	0.139019	0.0417245	0.000138599	0.00341727
C1orf198	5615.75	5656.45	5573.12	6166.95	6190.34	6349.34	5376	4506	5690	6047	6950	7490	5925.32	0.138861	0.036332	2.18572e-05	0.000719211
GABARAPL1	9403.45	9496.46	9195.16	10464.5	10463	10230.1	9002	7565	9388	10261	11747	12068	9875.46	0.138655	0.0335222	6.05404e-06	0.000245285
GDE1	2663.72	2869.65	2698.41	3060.53	3075.57	3041.58	2550	2286	2755	3001	3453	3588	2901.58	0.138028	0.0462551	0.000440379	0.00877126
MDK	6265.49	6862.81	6817.03	7271.43	7746.39	7212.3	5998	5467	6960	7130	8697	8508	7029.24	0.137708	0.0449758	0.000345702	0.00715035
PHF10	1858.34	1679.61	1756.17	1992.76	1930.14	2019.24	1779	1338	1793	1954	2167	2382	1872.71	0.137503	0.0551862	0.00184257	0.0272492
PLTP	1795.66	1816.44	1710.14	1950.95	1999.61	1998.9	1719	1447	1746	1913	2245	2358	1878.62	0.137292	0.0522649	0.00132058	0.0209997
CLU	12369.1	12915.9	12295.1	13728	14032	13851.6	11841	10289	12553	13461	15754	16340	13198.6	0.1369	0.0336964	8.95078e-06	0.000342708
TBC1D2B	2337.81	2199.31	2326.21	2520.01	2623.1	2524.48	2238	1752	2375	2471	2945	2978	2421.82	0.136567	0.0488413	0.000799963	0.0142321
SOD2	1983.69	1874.19	1985.36	2157.97	2122.53	2258.3	1899	1493	2027	2116	2383	2664	2063.67	0.13608	0.0522191	0.00137709	0.0216792
ATAD1	1254.56	1282.93	1331.08	1503.24	1387.7	1458.06	1201	1022	1359	1474	1558	1720	1369.6	0.134065	0.0606938	0.0038265	0.047355
MORF4L1P1	1805.06	1857.87	1709.16	1990.72	1958.64	2048.06	1728	1480	1745	1952	2199	2416	1894.92	0.133767	0.0538187	0.00199176	0.0288427
ADGRA2	8281.56	8559.99	8272.51	9333.54	9248.99	9178.99	7928	6819	8446	9152	10384	10828	8812.6	0.133586	0.0340496	1.57512e-05	0.000551339
FBLN5	6025.23	6108.36	5997.23	6626.89	6680.22	6741.83	5768	4866	6123	6498	7500	7953	6363.29	0.133567	0.0352647	2.7937e-05	0.000867514
GPC6	1965.93	1771.25	1930.51	2101.88	2114.51	2124.36	1882	1411	1971	2061	2374	2506	2001.41	0.133209	0.0537374	0.00201263	0.0290204
STAT3	6164.16	6082	6062.85	6642.19	6901.11	6701.14	5901	4845	6190	6513	7748	7905	6425.58	0.132308	0.036228	4.68801e-05	0.00135278
GOLPH3	2790.12	2710.23	2719.96	3066.65	2996.3	3062.77	2671	2159	2777	3007	3364	3613	2891	0.132049	0.0440407	0.000468149	0.00926198
FOXF1	8275.29	8622.76	8693.68	9156.09	9540.25	9596.91	7922	6869	8876	8978	10711	11321	8980.83	0.131729	0.0369187	6.43108e-05	0.00177357
CDH11	7563.92	7416.4	7677	8287.19	8328.9	8400.79	7241	5908	7838	8126	9351	9910	7945.7	0.1311	0.0343022	2.45668e-05	0.000781317
CSGALNACT2	1588.83	1651.99	1566.15	1782.67	1770.7	1804.77	1521	1316	1599	1748	1988	2129	1694.19	0.130905	0.0534963	0.0022516	0.0318645
TRIM5	1527.2	1419.76	1516.2	1652.13	1659.37	1678.46	1462	1131	1548	1620	1863	1980	1575.52	0.130177	0.0559521	0.0030806	0.0405412
MASP1	8969.94	8736.99	8849.41	9507.93	9947.3	9838.51	8587	6960	9035	9323	11168	11606	9308.35	0.129598	0.0347724	3.60295e-05	0.00107915
PTPN1	2903.98	2913.59	2819.86	3180.87	3121	3258.59	2780	2321	2879	3119	3504	3844	3032.98	0.128314	0.0442213	0.000664493	0.0124
LAMA4	14652.5	12939.8	14562.6	15165	15625.5	15835.2	14027	10308	14868	14870	17543	18680	14796.8	0.12829	0.045078	0.000984569	0.0166644
LRP5	1974.29	1963.31	1942.27	2151.85	2165.28	2208.28	1890	1564	1983	2110	2431	2605	2067.55	0.127695	0.0488641	0.00151838	0.0233298
DAZAP2	3371.96	3420.73	3349.75	3614.3	3807.73	3787.56	3228	2725	3420	3544	4275	4468	3558.67	0.127455	0.0426216	0.000503509	0.00983571
NDFIP1	2905.02	3060.46	3064.73	3395.03	3283.11	3314.54	2781	2438	3129	3329	3686	3910	3170.48	0.127093	0.0444463	0.000771147	0.0138444
EEA1	2804.74	2542.01	2632.79	2953.44	2919.7	2983.09	2685	2025	2688	2896	3278	3519	2805.96	0.126888	0.0484028	0.00150845	0.0232074
UBE2H	7028.04	6817.62	6779.81	7687.52	7482.74	7542.06	6728	5431	6922	7538	8401	8897	7222.97	0.12617	0.0356174	7.64263e-05	0.00205365
PTN	3580.87	3792.31	3557.39	4079.34	4021.49	3968.12	3428	3021	3632	4000	4515	4681	3833.26	0.12578	0.0427331	0.000593531	0.0112714
RAB11B	1717.32	1846.57	1877.62	2011.12	2033.46	2004.83	1644	1471	1917	1972	2283	2365	1915.15	0.12567	0.0533609	0.00307533	0.0405412
CLMP	5975.09	6001.66	5986.45	6597.32	6621.44	6541.77	5720	4781	6112	6469	7434	7717	6287.29	0.125566	0.0349254	6.48105e-05	0.00177906
MORF4L1	8797.59	8780.93	8396.9	9570.14	9476.12	9516.38	8422	6995	8573	9384	10639	11226	9089.67	0.125162	0.0347759	6.28168e-05	0.00173863
THBS1	34514.5	31484.6	33609.1	36070.6	36805.4	36762.6	33041	25081	34314	35369	41322	43367	34874.4	0.125151	0.0366795	0.00012935	0.00322857
DRAM1	3539.09	3827.46	3650.44	4114.02	3993.88	4053.74	3388	3049	3727	4034	4484	4782	3863.11	0.124802	0.043374	0.000737112	0.013396
FOXN3	2465.25	2231.95	2382.04	2580.18	2669.42	2601.62	2360	1778	2432	2530	2997	3069	2488.41	0.123687	0.0501693	0.00240655	0.0334964
OSMR	9394.05	8459.57	9064.89	9966.86	9881.38	9821.55	8993	6739	9255	9773	11094	11586	9431.38	0.123443	0.0405579	0.000450209	0.00895197
LMOD1	2466.29	2479.25	2445.71	2662.79	2742.45	2755.9	2361	1975	2497	2611	3079	3251	2592.07	0.123342	0.0454196	0.00122103	0.0198162
GINM1	1558.54	1523.95	1508.37	1667.43	1702.12	1727.63	1492	1214	1540	1635	1911	2038	1614.67	0.1233	0.0539751	0.00379061	0.0471079
THRA	1994.13	2031.1	2041.19	2284.43	2241.88	2190.48	1909	1618	2084	2240	2517	2584	2130.54	0.123163	0.0488781	0.00209942	0.0300705
SH3BGRL	3111.85	3255.03	3199.89	3612.26	3476.39	3464.58	2979	2593	3267	3542	3903	4087	3353.33	0.122988	0.0434112	0.000869551	0.0152184
GNAI1	1895.94	2037.38	1924.64	2231.4	2124.31	2134.53	1815	1623	1965	2188	2385	2518	2058.03	0.122341	0.0519329	0.00322818	0.0421087
PBXIP1	3581.92	3400.65	3504.5	3950.84	3965.38	3668.03	3429	2709	3578	3874	4452	4327	3678.55	0.122243	0.0459449	0.0015033	0.0232074
PGD	7511.69	7970	7471.31	8452.4	8425.1	8325.35	7191	6349	7628	8288	9459	9821	8025.97	0.122189	0.0372148	0.000219683	0.00497906
MMP2	31089.3	31451.9	31978.4	34618.3	34329.2	34724.7	29762	25055	32649	33945	38542	40963	33032	0.122117	0.0288521	3.15449e-06	0.000141089
PLD3	11610.7	12481.6	11827.9	13110	13085.2	13220.9	11115	9943	12076	12855	14691	15596	12556	0.121662	0.0357171	0.000135596	0.00335615
CMTM6	3963.2	4009.48	3928.61	4550.51	4323.44	4235.15	3794	3194	4011	4462	4854	4996	4168.4	0.121344	0.0422986	0.000801447	0.0142371
FBLIM1	5027.64	5382.79	5099.06	5638.67	5768.15	5639.8	4813	4288	5206	5529	6476	6653	5426.02	0.121316	0.0398586	0.000465415	0.00922332
TNFAIP1	2838.17	2924.88	2895.28	3152.31	3185.13	3190.77	2717	2330	2956	3091	3576	3764	3031.09	0.120255	0.0429002	0.000993605	0.0167694
GRK5	2428.69	2383.84	2341.89	2586.3	2587.47	2715.21	2325	1899	2391	2536	2905	3203	2507.23	0.119457	0.0473057	0.00220332	0.031256
DPYSL2	3907.83	3733.31	3850.25	4113	4178.26	4346.2	3741	2974	3931	4033	4691	5127	4021.47	0.119248	0.0421771	0.000942077	0.016037
RNF24	1970.11	1862.89	1955	2108	2125.2	2162.5	1886	1484	1996	2067	2386	2551	2030.62	0.1183	0.0501691	0.00343735	0.0440599
TM9SF2	3764.72	3591.46	3660.24	4173.17	3948.46	3991.86	3604	2861	3737	4092	4433	4709	3854.98	0.117723	0.0427009	0.00117977	0.0193055
MAP3K20	6627.96	6326.79	6423.29	7178.62	6933.18	7117.36	6345	5040	6558	7039	7784	8396	6767.87	0.117434	0.0368885	0.000312858	0.00666923
FENDRR	6844.19	6725.98	6917.92	7425.42	7448.89	7529.35	6552	5358	7063	7281	8363	8882	7148.63	0.116535	0.0345639	0.000165793	0.00396263
KLHL5	8765.2	8664.18	8765.18	9517.11	9498.39	9590.13	8391	6902	8949	9332	10664	11313	9133.36	0.11619	0.0324198	7.67927e-05	0.00205365
QSOX1	77333.5	77973.9	78755.3	82090.7	88161.1	85304.1	74032	62115	80407	80494	98980	100629	81603.1	0.115914	0.0328018	9.46015e-05	0.00247617
IL4R	2104.86	2225.67	2226.31	2368.06	2436.05	2414.27	2015	1773	2273	2322	2735	2848	2295.87	0.115773	0.0485068	0.00334497	0.0432034
SEPTIN8	3384.49	3597.73	3451.61	3698.94	3854.93	3891.83	3240	2866	3524	3627	4328	4591	3646.59	0.115515	0.0437109	0.00170148	0.0255784
BLOC1S6	2070.39	2012.27	2035.32	2202.85	2218.72	2317.64	1982	1603	2078	2160	2491	2734	2142.86	0.115465	0.04925	0.00373863	0.0466179
RFTN1	3695.78	3814.9	3622.04	4072.2	4111.45	4013.9	3538	3039	3698	3993	4616	4735	3888.38	0.115336	0.0411275	0.00106715	0.0177574
SERPINB6	3132.74	3365.5	3247.89	3497.02	3592.18	3603.61	2999	2681	3316	3429	4033	4251	3406.49	0.115314	0.0440032	0.0018153	0.0270489
PSME1	2657.45	2705.2	2606.34	2927.95	3022.13	2803.37	2544	2155	2661	2871	3393	3307	2787.07	0.113454	0.0470632	0.00327139	0.0424385
RBMS1	3389.71	3226.16	3451.61	3608.18	3774.77	3658.71	3245	2570	3524	3538	4238	4316	3518.19	0.112761	0.0440581	0.00224703	0.0318378
CEBPB	3257.05	3255.03	3317.43	3658.15	3477.28	3630.74	3118	2593	3387	3587	3904	4283	3432.61	0.112314	0.0426261	0.00183105	0.0271808
FERMT2	7536.76	7603.44	7485.02	8201.52	8283.48	8160.89	7215	6057	7642	8042	9300	9627	7878.52	0.112103	0.0334541	0.000192667	0.00446076
MT-RNR2	43511.6	41748	42577.1	45066.5	48573.2	45734.7	41654	33257	43470	44190	54534	53951	44535.2	0.111743	0.0353906	0.000373204	0.00766558
PRSS12	3448.21	3278.88	3232.21	3695.89	3593.07	3616.32	3301	2612	3300	3624	4034	4266	3477.43	0.111337	0.0434394	0.00227487	0.0320183
RECK	3883.81	3941.69	3876.7	4335.32	4174.69	4258.04	3718	3140	3958	4251	4687	5023	4078.38	0.10957	0.0396892	0.00134213	0.0212852
SCP2	3739.65	3749.63	3619.1	3915.15	4085.62	4126.65	3580	2987	3695	3839	4587	4868	3872.63	0.109462	0.0419206	0.00205715	0.0295366
MARCKS	7610.92	7957.44	7690.71	8587.02	8154.32	8583.05	7286	6339	7852	8420	9155	10125	8097.24	0.109302	0.0373635	0.000880941	0.0153271
ARL6IP5	4022.74	4116.18	4088.26	4449.54	4364.41	4506.42	3851	3279	4174	4363	4900	5316	4257.93	0.107935	0.0391273	0.00138968	0.0218345
B2M	6490.07	6203.77	6661.3	6960.38	6864.6	7281.82	6213	4942	6801	6825	7707	8590	6743.66	0.10768	0.0403912	0.00182964	0.0271808
ITM2C	9410.76	10267.2	9719.17	10648.1	10562.8	10723.5	9009	8179	9923	10441	11859	12650	10221.9	0.105815	0.0377592	0.00135567	0.0214425
ZCCHC24	3797.11	3808.63	3981.5	4075.26	4371.54	4191.92	3635	3034	4065	3996	4908	4945	4037.66	0.10571	0.043235	0.00341037	0.0438189
TMEM59	4750.82	4973.56	4743.52	5206.26	5129.52	5399.06	4548	3962	4843	5105	5759	6369	5033.79	0.105204	0.0401436	0.00216805	0.0309038
ATP2C1	3097.23	3214.86	3152.88	3476.62	3332.99	3506.12	2965	2561	3219	3409	3742	4136	3296.78	0.105114	0.0433023	0.00364027	0.0460128
TMEM165	3130.65	3192.27	3147	3494.98	3320.52	3502.73	2997	2543	3213	3427	3728	4132	3298.02	0.104544	0.0431879	0.0037433	0.0466179
NCOA4	4260.91	4176.43	4160.74	4733.06	4482.87	4484.38	4079	3327	4248	4641	5033	5290	4383.07	0.103295	0.0406089	0.00278148	0.0375658
EPAS1	18963.6	18925.1	19129.8	20398.8	20666.8	20562	18154	15076	19531	20002	23203	24256	19774.4	0.103107	0.0290905	0.00010862	0.0027876
ADD3	3985.13	4114.92	3911.96	4438.33	4345.71	4266.52	3815	3278	3994	4352	4879	5033	4177.09	0.10277	0.0406601	0.00292371	0.0391294
SEC62	4675.61	4486.5	4521.18	4906.43	4836.48	5125.25	4476	3574	4616	4811	5430	6046	4758.57	0.102568	0.040537	0.00290194	0.0389262
NUCB1	5510.24	5473.17	5516.31	5784.51	6100.38	6010.25	5275	4360	5632	5672	6849	7090	5732.48	0.102562	0.0374759	0.0016208	0.0245842
ADH5	6220.57	6235.15	6100.07	6867.57	6632.12	6605.34	5955	4967	6228	6734	7446	7792	6443.47	0.102286	0.0361758	0.0013051	0.0208095
SERPINE2	4090.64	4283.13	4114.71	4685.13	4392.91	4496.25	3916	3412	4201	4594	4932	5304	4343.79	0.10221	0.0418351	0.0036975	0.0465374
SEPTIN7	6083.73	6272.81	6006.04	6688.08	6382.73	6852.03	5824	4997	6132	6558	7166	8083	6380.9	0.101738	0.0395317	0.00262438	0.0361035
ETS2	3933.95	3998.18	4015.78	4259.85	4407.17	4290.25	3766	3185	4100	4177	4948	5061	4150.86	0.100999	0.0393045	0.00270413	0.0369371
CADM1	5851.83	5776.96	5743.55	6350.52	6139.57	6322.21	5602	4602	5864	6227	6893	7458	6030.77	0.100984	0.0361023	0.00139414	0.0218465
NID1	11508.3	10437.9	11213.8	11862.7	11931.8	12174.8	11017	8315	11449	11632	13396	14362	11521.6	0.10096	0.0391398	0.0026607	0.0364759
TBX2	6647.81	7147.76	7158.86	7374.43	7807.84	7544.61	6364	5694	7309	7231	8766	8900	7280.22	0.100101	0.0406448	0.00363817	0.0460128
TMEM123	6199.68	6380.77	6167.65	7000.15	6575.12	6710.46	5935	5083	6297	6864	7382	7916	6505.64	0.098852	0.0381352	0.00273419	0.0372084
APLP2	17806.2	18091.6	17606.8	19346.3	19054.7	19243	17046	14412	17976	18970	21393	22700	18524.7	0.0979539	0.0299774	0.00032027	0.00677837
CTDSP2	8181.27	8061.63	7880.73	8643.11	8801.86	8590.68	7832	6422	8046	8475	9882	10134	8359.88	0.0978418	0.0342158	0.00124165	0.0200409
APP	25503.8	25923.5	25363.1	27399.9	27030	28060.8	24415	20651	25895	26867	30347	33102	26546.9	0.0971815	0.0302279	0.000607602	0.0115201
IGFBP4	35373.1	37825.2	35636.6	39153.5	39592.3	38625	33863	30132	36384	38392	44451	45564	37701	0.0971439	0.033578	0.00112867	0.018572
LTBP3	3776.21	3798.58	3831.64	4074.24	4140.85	4121.56	3615	3026	3912	3995	4649	4862	3957.18	0.0970337	0.0388704	0.00350332	0.04476
EEF1A1	257738	264976	261146	274565	285698	285223	246735	211083	266623	269225	320758	336463	271558	0.0953696	0.0294535	0.000205587	0.00471376
PAM	6495.3	6449.81	6439.94	6999.13	7016.91	6867.29	6218	5138	6575	6863	7878	8101	6711.4	0.0946858	0.0343703	0.00178502	0.0266648
ZEB1	6738.69	6383.28	6645.63	7027.69	7058.77	7229.26	6451	5085	6785	6891	7925	8528	6847.22	0.0945159	0.0366508	0.00307884	0.0405412
GJA1	14520.9	14295.5	14383.4	16037.9	15083.9	15285.9	13901	11388	14685	15726	16935	18032	14934.6	0.0908869	0.0337687	0.00231402	0.032399
MRC2	16975.7	16882.7	16932.9	18070.5	18403.6	17930.7	16251	13449	17288	17719	20662	21152	17532.7	0.0896269	0.0297837	0.000898849	0.0155019
PSAP	25394.1	25952.4	25524.7	27579.4	27486.9	27132.6	24310	20674	26060	27043	30860	32007	26511.7	0.0877543	0.0287544	0.00079916	0.0142321
CCNI	7037.44	7036.04	7005.09	7569.22	7497.88	7511.55	6737	5605	7152	7422	8418	8861	7276.2	0.0872402	0.0331982	0.00295289	0.0393863
ZFAND5	13878.5	13603.8	13971	14711.1	14611	14841.7	13286	10837	14264	14425	16404	17508	14269.5	0.081195	0.0305126	0.00304657	0.0403176
Genes with false discovery rate (FDR) adjusted P value less than 0.05 are considered as differentially expressed genes (DEGs). CM: conditioned media. ATII: alveolar type II.
