# Supplementary material for: Bidirectional epithelial–mesenchymal crosstalk provides self-sustaining profibrotic signals in pulmonary fibrosis
Source: J Biol Chem. 2021 Aug 18;297(3):101096. doi: 10.1016/j.jbc.2021.101096 (PMC8435701; doi:10.1016/j.jbc.2021.101096)
Supplement: Table S2 [file mmc3.xlsx]

## Sheet: Supplementary Table 2
Supplementary Table 2 Down-regulated DEGs in MRC5 cells treated with CM from 4-OHT-treated vs. control ATIIER:KRASV12 cells.
Gene_ID	Control_1	Control_2	Control_3	X4OHT_1	X4OHT_2	X4OHT_3	Control_1.1	Control_2.1	Control_3.1	X4OHT_1.1	X4OHT_2.1	X4OHT_3.1	baseMean	log2FoldChange	lfcSE	pvalue	padj
HMGA1	14711	16232.5	15701.7	11253.9	10755.2	11021.9	14083	12931	16031	11035	12075	13002	13279.4	-0.491615	0.0397105	1.88156e-36	1.11304e-32
GAS6	20105.3	21904	21155.3	16201.1	16366.5	16340.4	19247	17449	21599	15886	18375	19276	18678.8	-0.361784	0.0360057	5.35336e-25	7.03729e-22
ITGA3	5475.77	5735.53	5683.8	4438.33	4219.23	4282.62	5242	4569	5803	4352	4737	5052	4972.55	-0.377157	0.0398574	1.90002e-22	2.04356e-19
TOP2A	2258.42	2249.52	2080.37	1580.75	1371.67	1503.83	2162	1792	2124	1550	1540	1774	1840.76	-0.551882	0.0597494	1.33682e-21	1.21661e-18
MKI67	1010.12	815.955	950.075	554.791	514.822	547.62	967	650	970	544	578	646	732.231	-0.765146	0.0838899	3.872e-21	3.27212e-18
FASN	3445.08	3242.48	3442.8	2533.27	2562.53	2568.56	3298	2583	3515	2484	2877	3030	2965.79	-0.393775	0.0447669	8.69729e-20	5.71654e-17
FST	9187.22	9958.41	9586.94	7371.37	7751.73	7525.11	8795	7933	9788	7228	8703	8877	8563.46	-0.334369	0.0393531	1.31042e-18	7.38264e-16
CENPF	666.452	603.807	708.149	414.053	362.513	357.733	638	481	723	406	407	422	518.785	-0.786985	0.0930827	1.40715e-18	7.56726e-16
CPA4	845.078	974.124	993.171	582.326	613.69	564.574	809	776	1014	571	689	666	762.161	-0.656888	0.0797255	8.86856e-18	4.37183e-15
NT5E	6333.38	6636.85	6155.9	5100.2	4405.38	4769.21	6063	5287	6285	5001	4946	5626	5566.82	-0.41069	0.0502325	1.71238e-17	7.79199e-15
IQGAP3	435.596	453.169	447.613	229.463	245.832	255.16	417	361	457	225	276	301	344.472	-0.844266	0.103453	1.68465e-17	7.79199e-15
LTBP1	16296.7	15107.7	16085.7	13052.9	12769.9	12872.5	15601	12035	16423	12799	14337	15185	14364.2	-0.287756	0.0362727	1.57079e-16	5.80749e-14
PTX3	4732.02	4655.96	4645.57	3821.32	3692.83	3772.3	4530	3709	4743	3747	4146	4450	4220	-0.30567	0.039242	4.82744e-16	1.67981e-13
FOSL1	1957.57	2082.57	1853.14	1458.37	1427.79	1429.24	1874	1659	1892	1430	1603	1686	1701.44	-0.434415	0.0564248	7.71057e-16	2.53399e-13
ANLN	1704.78	1737.36	1650.39	1248.28	1157.91	1280.89	1632	1384	1685	1224	1300	1511	1463.27	-0.450238	0.0586263	8.19479e-16	2.62034e-13
FLNC	13669.6	12195.4	13351	10694	9909	10363.2	13086	9715	13631	10486	11125	12225	11697	-0.329994	0.0447508	1.02505e-14	2.82032e-12
PLEC	7669.42	6484.96	7755.35	5591.76	5446.61	5415.16	7342	5166	7918	5483	6115	6388	6393.88	-0.398891	0.0549546	1.92861e-14	5.07054e-12
FUS	8052.79	8177.12	8023.73	6854.32	6746.13	6662.14	7709	6514	8192	6721	7574	7859	7419.37	-0.251216	0.0345254	2.80219e-14	7.20712e-12
ASPM	483.648	454.424	434.88	285.554	249.395	268.724	463	362	444	280	280	317	362.771	-0.746657	0.103719	2.97119e-14	7.47917e-12
SFRP1	16538	18534.7	16616.5	11651.6	9739.76	10518.4	15832	14765	16965	11425	10935	12408	13933.2	-0.670609	0.0944708	6.24297e-14	1.50736e-11
TPX2	1211.73	1284.19	1141.07	918.872	818.55	808.714	1160	1023	1165	901	919	954	1030.52	-0.495345	0.0713148	1.96302e-13	4.30082e-11
MYOF	9030.53	7961.21	8809.25	7019.53	6663.3	6835.07	8645	6342	8994	6883	7481	8063	7719.82	-0.319229	0.0460511	2.67168e-13	5.74702e-11
KIF20A	750.02	759.466	709.128	500.739	476.523	512.864	718	605	724	491	535	605	618.123	-0.55103	0.0800703	3.05637e-13	6.45712e-11
BIRC5	821.052	857.38	811.971	506.858	593.204	577.29	786	683	829	497	666	681	694.626	-0.544664	0.0798568	4.76028e-13	9.71015e-11
OXTR	2588.51	2953.76	2547.57	2121.26	1834.83	1981.09	2478	2353	2601	2080	2060	2337	2337.84	-0.428294	0.0635133	8.63385e-13	1.67454e-10
LMNB1	740.618	785.827	762.019	540.513	507.697	539.99	709	626	778	530	570	637	646.111	-0.503848	0.0781847	6.08944e-12	1.09158e-09
NAV2	618.401	523.466	620.977	399.776	382.999	347.561	592	417	634	392	430	410	482.197	-0.618037	0.0971192	9.86757e-12	1.74244e-09
CSPG4	2568.66	2455.4	2612.22	2029.47	2066.42	2026.87	2459	1956	2667	1990	2320	2391	2293.17	-0.306272	0.0482118	1.44412e-11	2.44077e-09
RACGAP1	693.612	731.849	714.025	527.255	486.32	456.067	664	583	729	517	546	538	601.521	-0.518609	0.0834579	2.63379e-11	4.15472e-09
ITGA6	657.051	655.274	647.422	473.204	418.627	449.286	629	522	661	464	470	530	550.144	-0.522986	0.084869	3.67983e-11	5.72842e-09
SCD	11306.7	11458.5	10824	9491.61	9657.82	9554.52	10824	9128	11051	9307	10843	11271	10382.2	-0.217066	0.0350475	5.56236e-11	8.33017e-09
GTSE1	369.787	355.254	379.051	207.027	227.128	235.663	354	283	387	203	255	278	295.651	-0.685199	0.112473	5.5248e-11	8.33017e-09
CCBE1	2272	2361.25	2235.13	1918.31	1743.98	1759.84	2175	1881	2282	1881	1958	2076	2048.42	-0.326553	0.0537484	8.75339e-11	1.24773e-08
RRM2	668.541	699.21	634.689	469.124	431.097	476.412	640	557	648	460	484	562	563.179	-0.512564	0.0854447	1.01744e-10	1.43301e-08
NIBAN1	2710.73	2499.33	2817.9	2110.04	2144.8	2147.25	2595	1991	2877	2069	2408	2533	2405.01	-0.313102	0.0521101	1.32612e-10	1.82434e-08
CCNB1	1022.66	1131.04	865.842	697.568	695.634	690.882	979	901	884	684	781	815	850.604	-0.504877	0.0855202	1.79709e-10	2.41606e-08
UACA	5649.17	5272.32	5557.45	4746.32	4367.97	4575.08	5408	4200	5674	4654	4904	5397	5028.05	-0.256313	0.0440842	5.24677e-10	6.82137e-08
CEP55	483.648	579.956	559.271	375.3	331.339	362.819	463	462	571	368	372	428	448.722	-0.56886	0.0995929	5.4789e-10	7.04574e-08
NCOR2	4672.48	4717.47	4737.64	4080.36	3968.94	3920.65	4473	3758	4837	4001	4456	4625	4349.59	-0.228295	0.0393261	5.65109e-10	7.11256e-08
TACC3	782.402	853.614	824.704	614.961	580.734	601.025	749	680	842	603	652	709	709.574	-0.428682	0.0760852	9.5266e-10	1.18641e-07
MYBL1	495.138	465.722	483.853	361.022	251.176	289.916	474	371	494	354	282	342	391.138	-0.646208	0.115897	1.15902e-09	1.41893e-07
RAB3B	4709.04	4339.62	4620.11	3937.59	3745.38	3644.3	4508	3457	4717	3861	4205	4299	4166.01	-0.258516	0.046108	1.58571e-09	1.89185e-07
SLC14A1	337.404	328.893	352.605	200.908	232.472	194.973	323	262	360	197	261	230	274.542	-0.658368	0.11919	1.59906e-09	1.89185e-07
FOXM1	674.809	731.849	668.97	534.394	471.178	462.001	646	583	683	524	529	545	590.534	-0.471794	0.0866739	2.66216e-09	2.95914e-07
AHNAK2	578.706	455.679	595.511	361.022	377.655	327.215	554	363	608	354	424	386	449.298	-0.581107	0.10827	3.93428e-09	4.27032e-07
TK1	916.111	1031.87	979.459	767.936	662.678	730.725	877	822	1000	753	744	862	848.13	-0.411864	0.0769486	4.76162e-09	5.0752e-07
UBE2C	378.144	433.084	329.098	242.721	236.925	230.577	362	345	336	238	266	272	308.425	-0.637157	0.120025	5.12376e-09	5.41243e-07
PVR	4726.8	5062.69	4716.09	4138.49	4043.76	4080.87	4525	4033	4815	4058	4540	4814	4461.45	-0.22867	0.0422394	5.32344e-09	5.5736e-07
KIF20B	414.705	382.871	369.256	270.257	229.8	254.313	397	305	377	265	258	300	320.2	-0.592267	0.11196	5.86131e-09	5.97803e-07
GALNT5	9055.6	8698.08	8887.61	7821.12	7735.7	7679.39	8669	6929	9074	7669	8685	9059	8312.92	-0.187625	0.0345682	6.19267e-09	6.26201e-07
SHCBP1	519.164	610.083	533.805	406.915	333.12	380.621	497	486	545	399	374	449	463.951	-0.533205	0.101332	6.90422e-09	6.92236e-07
TUBA1C	4287.02	4607.01	4242.04	3764.21	3598.41	3655.32	4104	3670	4331	3691	4040	4312	4025.67	-0.239002	0.0448153	7.88642e-09	7.77535e-07
AURKA	746.886	803.402	708.149	575.187	448.02	547.62	715	640	723	564	503	646	638.211	-0.490855	0.0938464	8.44032e-09	8.18504e-07
MCM7	1856.25	2061.23	1840.4	1581.77	1422.44	1533.5	1777	1642	1879	1551	1597	1809	1715.93	-0.321966	0.0613647	9.59255e-09	9.22679e-07
NES	5461.15	4925.86	5351.76	4520.93	4397.37	4234.3	5228	3924	5464	4433	4937	4995	4815.23	-0.245313	0.0465275	1.05114e-08	9.94371e-07
KIF23	703.013	720.551	686.601	537.453	474.741	523.036	673	574	701	527	533	617	607.566	-0.430251	0.0828548	1.09298e-08	1.01024e-06
KNL1	249.658	253.574	230.173	138.698	132.714	156.826	239	202	235	136	149	185	193.607	-0.72236	0.140161	1.18252e-08	1.05988e-06
SMC4	1481.24	1383.36	1357.53	1151.39	1024.3	1113.89	1418	1102	1386	1129	1150	1314	1251.95	-0.338972	0.0652077	1.21087e-08	1.07712e-06
BUB1	388.59	397.935	361.42	265.157	234.253	255.16	372	317	369	260	263	301	317.086	-0.565294	0.11062	1.53858e-08	1.32869e-06
PTTG1	447.087	499.615	519.113	332.466	329.558	348.408	428	398	530	326	370	411	412.708	-0.500229	0.0994266	2.42585e-08	2.03548e-06
SH2D5	298.754	328.893	275.228	191.729	182.593	191.582	286	262	281	188	205	226	244.796	-0.623932	0.126092	3.46937e-08	2.79226e-06
NSD2	2127.84	2171.7	2098.98	1836.72	1655.8	1746.28	2037	1730	2143	1801	1859	2060	1939.55	-0.270598	0.0539918	3.83008e-08	3.04119e-06
RPL22L1	1184.57	1228.95	1209.63	967.824	980.657	912.982	1134	979	1235	949	1101	1077	1080.77	-0.318444	0.0639511	3.98824e-08	3.14566e-06
HMGB2	1413.34	1565.38	1471.15	1197.29	1161.47	1196.12	1353	1247	1502	1174	1304	1411	1334.12	-0.301813	0.0606124	4.21095e-08	3.29932e-06
PRR11	580.795	607.572	551.435	435.47	339.355	425.55	556	484	563	427	381	502	490.03	-0.498512	0.101529	4.59071e-08	3.54985e-06
SPON2	10399	11025.4	10507.6	8922.54	9496.6	9283.26	9955	8783	10728	8749	10662	10951	9939.07	-0.192486	0.0383087	5.32873e-08	4.06737e-06
DLGAP5	447.087	519.7	476.017	340.625	332.23	331.454	428	414	486	334	373	391	407.852	-0.483854	0.0992988	5.41705e-08	4.10828e-06
AURKB	282.041	246.042	280.125	176.432	156.763	168.694	270	196	286	173	176	199	218.349	-0.642313	0.132626	5.95344e-08	4.45792e-06
HNRNPA1	17208.7	17674.8	17330.5	15537.2	15586.3	15524.1	16474	14080	17694	15235	17499	18313	16476.9	-0.153857	0.0304391	6.37353e-08	4.71283e-06
TROAP	200.562	253.574	227.234	132.579	124.697	140.72	192	202	232	130	140	166	179.894	-0.714731	0.149085	7.33615e-08	5.35765e-06
GGH	554.68	601.296	529.887	400.795	380.327	422.159	531	479	541	393	427	498	481.524	-0.448648	0.0932643	7.63476e-08	5.54153e-06
HNRNPDL	5485.17	5543.47	5560.39	4735.1	4956.72	4720.04	5251	4416	5677	4643	5565	5568	5166.82	-0.190357	0.0388266	9.8025e-08	6.86233e-06
LTBP2	8578.22	7964.97	8247.04	7333.64	7145.17	7087.69	8212	6345	8420	7191	8022	8361	7726.12	-0.189414	0.0386228	1.01238e-07	7.04558e-06
PEG10	1069.67	992.954	969.664	795.472	748.185	808.714	1024	791	990	780	840	954	897.443	-0.340374	0.0715974	1.18189e-07	8.08669e-06
CEACAM19	528.565	458.19	576.901	382.438	353.606	357.733	506	365	589	375	397	422	442.906	-0.48246	0.102262	1.18932e-07	8.08669e-06
SRM	2152.91	2328.61	2211.62	1864.26	1832.16	1873.44	2061	1855	2258	1828	2057	2210	2043.83	-0.246199	0.0513134	1.23824e-07	8.37122e-06
PKM	47781.9	51388.8	47618.3	43408.3	42277.8	43395.9	45742	40937	48617	42564	47466	51192	45978.5	-0.173755	0.0358399	1.41058e-07	9.42611e-06
UBE2S	2371.23	2567.12	2361.48	1995.82	1924.79	2098.93	2270	2045	2411	1957	2161	2476	2219.89	-0.25759	0.0541033	1.41818e-07	9.42611e-06
TUBA1B	6826.43	7749.06	7152.99	6422.93	5819.81	5926.33	6535	6173	7303	6298	6534	6991	6649.59	-0.240489	0.0504447	1.47617e-07	9.75676e-06
ODC1	2321.09	2511.89	2214.56	1961.14	1921.23	1925.15	2222	2001	2261	1923	2157	2271	2142.51	-0.258199	0.0546464	1.66512e-07	1.08048e-05
CDC20	759.421	903.827	771.814	629.239	576.281	606.112	727	720	788	617	647	715	707.782	-0.392118	0.0844421	1.80703e-07	1.1619e-05
GALNT6	1014.3	1117.23	1053.9	832.186	794.501	866.358	971	890	1076	816	892	1022	946.413	-0.325776	0.0701026	2.02843e-07	1.29721e-05
ATP8B1	1466.61	1503.87	1401.61	1241.14	1010.05	1163.06	1404	1198	1431	1217	1134	1372	1297.72	-0.330015	0.0720529	2.73357e-07	1.70215e-05
KIF11	558.859	569.913	533.805	408.954	398.141	415.377	535	454	545	401	447	490	480.842	-0.407114	0.0898839	3.05454e-07	1.87725e-05
CDK1	487.826	497.105	458.387	355.923	324.213	352.647	467	396	468	349	364	416	412.683	-0.44347	0.0980887	3.06238e-07	1.87725e-05
CAPN2	17292.2	18200.8	17018.1	15734	15259.4	15453.7	16554	14499	17375	15428	17132	18230	16493.1	-0.16324	0.0352958	3.45424e-07	2.09575e-05
RBM3	5376.53	5242.2	5493.78	4385.29	4875.67	4508.96	5147	4176	5609	4300	5474	5319	4980.41	-0.210851	0.0456844	3.57282e-07	2.15663e-05
CLDN1	361.43	385.382	384.927	270.257	251.176	261.942	346	307	393	265	282	309	319.186	-0.487501	0.109078	3.70832e-07	2.22706e-05
SFPQ	6208.03	6157.32	6287.15	5430.63	5542.8	5498.24	5943	4905	6419	5325	6223	6486	5854.03	-0.16805	0.0361114	4.1674e-07	2.46523e-05
PLK1	506.629	601.296	516.175	378.359	373.202	411.139	485	479	527	371	419	485	464.467	-0.438397	0.0985759	4.33829e-07	2.52839e-05
CDCA8	330.092	362.786	371.215	253.939	235.144	237.358	316	289	379	249	264	280	298.422	-0.506188	0.114309	4.50456e-07	2.61243e-05
CCND1	18461.1	19105.9	18733.1	16903.8	16711.2	16992.3	17673	15220	19126	16575	18762	20045	17817.9	-0.144957	0.0309464	4.90337e-07	2.8161e-05
PIMREG	266.372	375.339	310.488	212.126	201.297	191.582	255	299	317	208	226	226	259.534	-0.595245	0.136263	5.54624e-07	3.15469e-05
SPAG5	417.838	465.722	432.921	339.605	296.602	291.612	400	371	442	333	333	344	374.05	-0.463029	0.105937	5.96634e-07	3.37741e-05
LOX	9894.41	9475.12	9864.13	8816.48	8551.58	8580.51	9472	7548	10071	8645	9601	10122	9197.04	-0.161698	0.0352808	6.48168e-07	3.6172e-05
DKK1	558.859	622.636	527.928	407.934	390.125	443.352	535	496	539	400	438	523	491.806	-0.418423	0.0963673	7.1346e-07	3.94437e-05
DEPDC1	373.965	400.445	369.256	281.475	259.193	257.703	358	319	377	276	291	304	323.673	-0.473782	0.109517	7.25698e-07	3.99337e-05
CEP250	756.287	652.764	700.313	546.632	520.167	536.6	724	520	715	536	584	633	618.794	-0.364728	0.0842455	8.23961e-07	4.4923e-05
DCBLD2	4146	4259.28	4050.06	3743.82	3420.27	3537.49	3969	3393	4135	3671	3840	4173	3859.49	-0.202638	0.0457498	8.81707e-07	4.74158e-05
SPOCD1	2385.86	2386.35	2518.19	1984.6	2157.27	1976.86	2284	1901	2571	1946	2422	2332	2234.85	-0.233388	0.0531176	8.80777e-07	4.74158e-05
NCEH1	754.198	849.848	802.177	636.378	600.329	623.913	722	677	819	624	674	736	711.141	-0.338536	0.078504	9.16975e-07	4.88682e-05
ABL2	978.786	828.508	915.794	727.143	672.476	711.227	937	660	935	713	755	839	805.656	-0.339168	0.0786334	9.22001e-07	4.89157e-05
SEMA3C	897.308	886.252	904.04	746.52	704.541	660.365	859	706	923	732	791	779	799.838	-0.321076	0.0744086	9.45152e-07	4.99201e-05
PRDX6	10878.4	11631.7	11224.6	10037.2	9985.6	9935.99	10414	9266	11460	9842	11211	11721	10615.6	-0.160179	0.0355924	1.01226e-06	5.27577e-05
MCM5	681.076	774.529	705.21	552.751	522.839	567.965	652	617	720	542	587	670	634.062	-0.358531	0.0837121	1.00695e-06	5.27577e-05
CDCA3	321.736	301.276	326.16	192.749	234.253	210.232	308	240	333	189	263	248	264.401	-0.523002	0.123324	1.04392e-06	5.41694e-05
HJURP	360.386	345.212	318.324	258.018	204.86	228.034	345	275	325	253	230	269	285.806	-0.518501	0.122681	1.08938e-06	5.60369e-05
PEAR1	1724.63	1716.02	1667.04	1453.27	1384.14	1431.78	1651	1367	1702	1425	1554	1689	1562.81	-0.23779	0.055129	1.23508e-06	6.2984e-05
HMGA2	1578.38	1871.67	1537.75	1405.33	1282.6	1226.63	1511	1491	1570	1378	1440	1447	1483.73	-0.318307	0.0751191	1.32689e-06	6.70874e-05
HCFC1	1810.28	1736.1	1829.63	1480.8	1493.7	1536.05	1733	1383	1868	1452	1677	1812	1647.76	-0.233403	0.0543017	1.37591e-06	6.89764e-05
UTRN	1712.09	1382.1	1702.3	1218.7	1290.62	1281.74	1639	1101	1738	1195	1449	1512	1431.26	-0.311337	0.0742417	1.6355e-06	7.93017e-05
WNT5B	2134.11	2337.4	2104.86	1900.97	1760.02	1825.12	2043	1862	2149	1864	1976	2153	2010.41	-0.238754	0.0565182	1.83045e-06	8.80326e-05
CRIM1	14340.2	14215.2	14010.2	13080.4	12150.9	12652.9	13728	11324	14304	12826	13642	14926	13408.3	-0.156097	0.0359779	1.92083e-06	9.20056e-05
ARHGAP22	501.406	587.487	490.709	415.073	372.311	354.342	480	468	501	407	418	418	453.555	-0.423626	0.103115	1.94194e-06	9.26414e-05
ESPL1	206.83	156.914	202.748	110.142	119.353	110.202	198	125	207	108	134	130	151.032	-0.671197	0.165623	2.2134e-06	0.000104747
MIR503HG	1315.15	1154.89	1335	966.804	1075.96	999.448	1259	920	1363	948	1208	1179	1141.21	-0.295529	0.0715137	2.25344e-06	0.000106217
SMAD3	8302.45	8173.36	8271.53	7486.62	7297.47	7401.34	7948	6511	8445	7341	8193	8731	7822.13	-0.147015	0.0340712	2.48015e-06	0.000115979
NAV3	903.575	783.317	874.657	713.885	619.925	655.279	865	624	893	700	696	773	758.44	-0.334624	0.0822306	2.65526e-06	0.000123194
FXYD5	1392.45	1516.42	1507.39	1222.78	1215.8	1219	1333	1208	1539	1199	1365	1438	1345.64	-0.247667	0.0600796	2.75138e-06	0.00012666
MAD2L1	394.857	421.786	397.66	316.149	274.334	281.439	378	336	406	310	308	332	347.704	-0.432225	0.108104	3.06908e-06	0.0001389
FGF5	2523.74	2764.2	2549.53	2347.66	2077.1	2129.44	2416	2202	2603	2302	2332	2512	2398.61	-0.235259	0.0573687	3.13849e-06	0.000141089
PSG5	545.279	596.275	553.394	414.053	415.955	447.59	522	475	565	406	467	528	495.424	-0.365636	0.0912739	3.24261e-06	0.000144223
PRKCA	3306.15	2997.69	3204.79	2762.74	2754.03	2652.48	3165	2388	3272	2709	3092	3129	2946.31	-0.202129	0.0488681	3.32816e-06	0.000146923
ASAP1	4000.8	3518.65	3802.26	3323.65	3209.18	3143.3	3830	2803	3882	3259	3603	3708	3499.64	-0.208725	0.0508165	3.60842e-06	0.000158162
POU2F2	114.906	97.9146	115.576	56.091	53.4418	61.8827	110	78	118	55	60	73	83.302	-0.843993	0.214923	3.60948e-06	0.000158162
SERPINE1	26432.5	29258.9	26675.6	24791.2	23002.2	24219.9	25304	23308	27235	24309	25825	28571	25730	-0.177757	0.0431441	4.13563e-06	0.000177922
MARCHF4	810.606	917.635	802.177	695.528	656.443	623.913	776	731	819	682	737	736	751.051	-0.321146	0.0811388	4.28173e-06	0.00018354
KPNA2	2924.87	3061.71	2852.18	2529.19	2599.94	2501.59	2800	2439	2912	2480	2919	2951	2744.91	-0.193198	0.047327	4.43371e-06	0.000189369
TNFSF4	1294.25	1320.59	1335.98	1114.68	1084.87	1086.76	1239	1052	1364	1093	1218	1282	1206.19	-0.242236	0.0603358	4.53308e-06	0.000192226
CCNA2	584.974	574.934	504.421	441.589	361.623	421.311	560	458	515	433	406	497	481.475	-0.397901	0.101941	4.71704e-06	0.000197933
CIT	266.372	200.85	247.803	145.837	169.232	140.72	255	160	253	143	190	166	195.136	-0.584744	0.151416	4.71786e-06	0.000197933
ANKRD52	3516.11	3298.97	3549.56	3047.27	3024.8	2935.61	3366	2628	3624	2988	3396	3463	3228.72	-0.186915	0.0458821	4.91112e-06	0.000203159
LMNB2	4459.38	5021.26	4374.26	4104.84	3837.12	3846.05	4269	4000	4466	4025	4308	4537	4273.82	-0.211341	0.0532771	6.34033e-06	0.000254279
CKAP2L	228.766	267.382	224.296	172.352	151.418	147.501	219	213	229	169	170	174	198.619	-0.545418	0.144461	6.90573e-06	0.000276019
DKK3	22426.4	23818.3	22908.6	21096.3	20739.9	20596.8	21469	18974	23389	20686	23285	24297	21931	-0.136659	0.0332726	7.02067e-06	0.000279669
SLC29A1	241.302	272.403	255.639	191.729	163.888	158.521	231	217	261	188	184	187	213.914	-0.520161	0.138478	7.56318e-06	0.000300268
PIEZO1	5571.87	5480.71	5377.23	4936.01	4851.62	4862.46	5334	4366	5490	4840	5447	5736	5179.98	-0.152019	0.0377023	7.62773e-06	0.000301818
DENND3	1449.9	1405.95	1376.14	1175.87	1190.86	1184.25	1388	1120	1405	1153	1337	1397	1297.16	-0.22861	0.0590544	8.49794e-06	0.000331812
SOGA1	1764.32	1542.78	1683.69	1432.87	1363.66	1367.35	1689	1229	1719	1405	1531	1613	1525.78	-0.238448	0.0617443	8.59462e-06	0.000334483
DTL	209.964	222.191	202.748	148.896	140.73	119.527	201	177	207	146	158	141	174.009	-0.564905	0.152382	8.87509e-06	0.000342023
AK5	979.831	1049.44	951.055	850.543	762.436	786.674	938	836	971	834	856	928	896.664	-0.280431	0.0737222	8.94866e-06	0.000342708
SREBF1	2265.73	2306.01	2255.69	1857.12	2002.29	1994.66	2169	1837	2303	1821	2248	2353	2113.58	-0.199787	0.0513757	9.05648e-06	0.000345636
CDH13	2836.08	2766.71	2814.96	2513.9	2355.89	2452.42	2715	2204	2874	2465	2645	2893	2623.33	-0.183926	0.0470639	9.82087e-06	0.000371217
AXL	9804.58	10024.9	9743.66	9118.35	8730.61	8762.76	9386	7986	9948	8941	9802	10337	9364.15	-0.141049	0.0350184	9.89185e-06	0.000371525
MYDGF	5236.56	5903.75	5282.22	4877.87	4697.53	4638.66	5013	4703	5393	4783	5274	5472	5106.1	-0.188706	0.0488198	1.1327e-05	0.000417475
CTNNAL1	1478.1	1571.65	1537.75	1380.86	1194.42	1213.92	1415	1252	1570	1354	1341	1432	1396.12	-0.248926	0.0660328	1.15012e-05	0.000421272
NCAPG	282.041	382.871	319.304	235.582	232.472	201.755	270	305	326	231	261	238	275.671	-0.489584	0.134409	1.17475e-05	0.000428967
STMN1	4243.15	4550.52	4137.23	3797.87	3566.35	3849.44	4062	3625	4224	3724	4004	4541	4024.09	-0.186086	0.0483318	1.25241e-05	0.000455916
HNRNPM	5162.39	5315	5074.58	4724.9	4524.74	4569.15	4942	4234	5181	4633	5080	5390	4895.13	-0.155849	0.0399343	1.30332e-05	0.000472995
DDX39A	783.447	794.614	813.93	590.485	625.269	682.405	750	633	831	579	702	805	715.025	-0.296109	0.0802071	1.32919e-05	0.000480905
EGFR	3791.88	3110.67	3710.19	3057.47	2830.63	2956.81	3630	2478	3788	2998	3178	3488	3242.94	-0.237531	0.0635738	1.38605e-05	0.000499951
FAM83D	300.844	366.552	286.002	203.967	211.986	237.358	288	292	292	200	238	280	267.785	-0.47534	0.132034	1.40581e-05	0.000505536
UHRF1	1297.39	1446.12	1281.13	1121.82	1034.99	1144.41	1242	1152	1308	1100	1162	1350	1220.98	-0.253965	0.0686158	1.46441e-05	0.000520284
LMO7	6750.18	6567.81	6782.75	6130.23	5783.29	6045.86	6462	5232	6925	6011	6493	7132	6343.35	-0.149459	0.0384842	1.53067e-05	0.000540579
CENPE	372.921	395.424	376.112	292.693	268.99	279.744	357	315	384	287	302	330	330.981	-0.392675	0.109127	1.54682e-05	0.000544655
PAICS	2409.88	2544.52	2307.6	2088.62	2058.4	2103.16	2307	2027	2356	2048	2311	2481	2252.03	-0.19413	0.0515613	1.59206e-05	0.000555624
DNMT1	2404.66	2303.5	2308.58	2039.67	1985.36	2061.63	2302	1835	2357	2000	2229	2432	2183.9	-0.185794	0.0493542	1.71411e-05	0.000596461
HMGN2	4571.15	4679.81	4757.23	3976.34	4170.24	4247.02	4376	3728	4857	3899	4682	5010	4400.3	-0.160434	0.0420965	1.79544e-05	0.000619296
ZWINT	449.176	461.956	432.921	355.923	297.493	346.713	430	368	442	349	334	409	390.697	-0.376758	0.105889	1.83395e-05	0.000628628
MGLL	4436.4	4802.84	4551.55	4066.09	4154.21	3868.09	4247	3826	4647	3987	4664	4563	4313.19	-0.172555	0.0455835	1.86254e-05	0.000635035
KIF4A	309.2	292.488	301.673	220.285	193.281	225.49	296	233	308	216	217	266	257.07	-0.440584	0.125398	1.99924e-05	0.000672137
POLQ	156.689	130.553	104.802	81.5869	65.9115	72.0552	150	104	107	80	74	85	101.933	-0.7342	0.211252	1.9885e-05	0.000672137
ZNF469	3075.29	2652.48	2997.14	2564.89	2446.74	2427.84	2944	2113	3060	2515	2747	2864	2694.06	-0.208335	0.0566725	2.07378e-05	0.000693345
CENPU	199.518	202.106	172.385	131.559	121.135	116.984	191	161	176	129	136	138	157.281	-0.556442	0.159917	2.07459e-05	0.000693345
SLC7A1	2158.13	2043.65	1997.12	1788.79	1671.84	1825.96	2066	1628	2039	1754	1877	2154	1914.25	-0.206234	0.0561336	2.09389e-05	0.00069599
GAS2L3	197.429	180.765	188.056	132.579	115.791	119.527	189	144	192	130	130	141	155.691	-0.548867	0.158498	2.22974e-05	0.000728731
CLTC	11199.1	9800.24	10846.5	9348.84	9160.81	9451.1	10721	7807	11074	9167	10285	11149	9967.77	-0.170657	0.0457289	2.26672e-05	0.000738703
PBK	330.092	310.063	310.488	264.137	192.39	203.45	316	247	317	259	216	240	268.437	-0.467016	0.13465	2.27714e-05	0.000738703
FANCD2	156.689	182.021	131.247	97.9042	83.7255	99.1819	150	145	134	96	94	117	125.128	-0.644183	0.18756	2.32576e-05	0.000749755
MICAL2	3629.97	3507.35	3615.18	3303.25	2942.86	3119.57	3475	2794	3691	3239	3304	3680	3353.03	-0.180674	0.0489824	2.39198e-05	0.000764853
TMEM158	2637.6	3032.84	3169.53	2552.65	2404.88	2487.18	2525	2416	3236	2503	2700	2934	2714.11	-0.221462	0.0614492	2.48171e-05	0.000787161
SNHG3	554.68	534.764	621.956	405.895	472.069	432.331	531	426	635	398	530	510	503.616	-0.340452	0.097548	2.54014e-05	0.00080354
KIF18B	258.015	277.425	268.372	191.729	180.811	190.734	247	221	274	188	203	225	227.848	-0.448721	0.130559	2.61722e-05	0.000823521
IPO5	4173.16	4133.75	4101.97	3793.79	3479.06	3678.21	3995	3293	4188	3720	3906	4339	3893.32	-0.163582	0.0442295	2.68149e-05	0.000837636
ZMIZ1	3569.38	3184.73	3409.5	2982	2953.55	2929.68	3417	2537	3481	2924	3316	3456	3171.47	-0.178803	0.0488293	2.70142e-05	0.000841066
KCNMA1	1852.07	1905.57	1695.44	1622.56	1439.37	1512.31	1773	1518	1731	1591	1616	1784	1671.22	-0.225414	0.063355	2.88845e-05	0.000894588
EIF6	1626.44	1733.59	1718.95	1434.91	1416.21	1485.19	1557	1381	1755	1407	1590	1752	1569.21	-0.20314	0.0566257	2.95834e-05	0.000909095
KIF14	216.231	198.34	206.666	129.519	134.495	149.197	207	158	211	127	151	176	172.408	-0.51207	0.151456	3.06627e-05	0.00093982
SKA3	178.626	184.531	150.837	127.479	91.7417	98.3342	171	147	154	125	103	116	138.592	-0.606525	0.181079	3.17501e-05	0.000970635
S100A6	22135	23681.5	21588.3	20417.1	20398.7	19531.2	21190	18865	22041	20020	22902	23040	21292	-0.144993	0.0391773	3.27735e-05	0.000996768
POLR1A	1089.51	1050.7	1046.06	898.475	826.566	910.439	1043	837	1068	881	928	1074	970.292	-0.242981	0.0694593	3.31701e-05	0.00100367
KIF2C	376.054	372.829	343.79	293.713	251.176	256.008	360	297	351	288	282	302	315.595	-0.392936	0.116254	3.37857e-05	0.00101969
PFAS	534.833	620.126	543.6	439.549	429.316	445.895	512	494	555	431	482	526	502.22	-0.321127	0.0940576	3.40837e-05	0.00102607
CAV1	17835.4	18102.9	17482.4	16367.3	15990.7	16465	17074	14421	17849	16049	17953	19423	17040.6	-0.119396	0.0317181	3.61685e-05	0.00107991
NCAPD2	1373.64	1486.29	1436.87	1274.79	1165.03	1182.55	1315	1184	1467	1250	1308	1395	1319.86	-0.218592	0.0629679	4.09329e-05	0.00121069
RGMB	1299.48	1353.23	1317.37	1124.88	1031.43	1166.45	1244	1078	1345	1103	1158	1376	1215.47	-0.226652	0.0655259	4.10414e-05	0.00121088
PPP1R14B	2608.36	3119.46	2988.33	2529.19	2439.62	2430.38	2497	2485	3051	2480	2739	2867	2685.89	-0.209243	0.0601402	4.20188e-05	0.00123356
POLD2	1328.73	1547.8	1397.69	1180.97	1145.44	1229.18	1272	1233	1427	1158	1286	1450	1304.97	-0.232471	0.0675891	4.25528e-05	0.00124614
INSIG1	1143.83	1328.12	1153.8	1019.84	974.422	993.514	1095	1058	1178	1000	1094	1172	1102.26	-0.244052	0.0713571	4.30015e-05	0.00125617
ANXA2	32470.2	35109.9	32636.5	30942.8	29482.9	29846.1	31084	27969	33321	30341	33101	35208	31748.1	-0.137192	0.0375357	4.35072e-05	0.00126782
EZR	2049.5	2346.18	2146.97	1927.49	1803.66	1849.7	1962	1869	2192	1890	2025	2182	2020.58	-0.202741	0.058464	4.57189e-05	0.00132574
MCM4	997.589	1045.68	1016.68	880.118	829.238	835.841	955	833	1038	863	931	986	934.19	-0.23454	0.0687305	4.66152e-05	0.00134842
CREB3L1	7686.14	8037.78	7574.15	6803.33	7132.7	7004.62	7358	6403	7733	6671	8008	8263	7373.12	-0.139004	0.0383839	4.7458e-05	0.0013595
HNRNPH1	8871.75	8601.42	9121.7	7940.44	8164.12	7938.79	8493	6852	9313	7786	9166	9365	8439.7	-0.13289	0.0364857	4.77e-05	0.00136314
MT1E	903.575	915.125	1002.97	782.214	797.173	732.42	865	729	1024	767	895	864	855.579	-0.254414	0.0753408	4.82978e-05	0.0013769
CDKN3	214.142	205.872	194.912	140.737	141.621	133.09	205	164	199	138	159	157	171.729	-0.488543	0.151366	5.20293e-05	0.00147971
MAP2K3	2078.75	2205.59	2194.97	1858.14	1890.06	1892.93	1990	1757	2241	1822	2122	2233	2020.07	-0.177631	0.0510383	5.28329e-05	0.00149896
NUF2	189.072	220.935	168.467	124.42	116.681	134.786	181	176	172	122	131	159	159.06	-0.529006	0.166209	5.82465e-05	0.00163685
AC040160.1	451.265	458.19	502.462	347.764	362.513	376.383	432	365	513	341	407	444	416.43	-0.327956	0.100814	5.90506e-05	0.00164771
NDC80	201.607	235.999	218.419	152.975	130.932	159.369	193	188	223	150	147	188	183.217	-0.484896	0.152512	6.18814e-05	0.00171859
DHFR	570.349	637.7	600.408	471.164	484.539	478.108	546	508	613	462	544	564	540.378	-0.28929	0.0886708	6.28968e-05	0.00173863
AOX1	488.871	633.934	548.497	461.986	394.578	407.748	468	505	560	453	443	481	489.269	-0.346963	0.108207	6.60377e-05	0.00180437
APOBEC3B	133.708	131.808	126.35	90.7654	75.7092	72.9029	128	105	129	89	85	86	105.207	-0.611624	0.196638	7.11263e-05	0.00193447
FJX1	743.752	783.317	692.477	621.08	583.406	586.614	712	624	707	609	655	692	668.441	-0.267699	0.0826343	7.2213e-05	0.00195952
DPF3	230.856	248.552	212.543	172.352	148.746	155.978	221	198	217	169	167	184	194.838	-0.459266	0.146633	7.24587e-05	0.00196169
POC1A	205.785	208.382	218.419	140.737	147.856	145.806	197	166	223	138	166	172	177.831	-0.464835	0.148489	7.32081e-05	0.00197745
EMP3	2989.63	3109.42	2972.66	2719.9	2644.48	2677.91	2862	2477	3035	2667	2969	3159	2852.33	-0.155291	0.0450632	7.6891e-05	0.00205365
FLNA	95544	87732.7	93119.1	84738.2	83493	83217	91465	69889	95072	83090	93739	98167	87974	-0.124239	0.035025	7.72569e-05	0.00205862
ARHGEF28	1595.1	1429.8	1403.56	1264.6	1254.99	1228.33	1527	1139	1433	1240	1409	1449	1362.73	-0.21171	0.0642695	7.9311e-05	0.0021086
ANXA1	7374.85	7996.36	7377.28	6952.22	6561.76	6798.62	7060	6370	7532	6817	7367	8020	7176.85	-0.146543	0.0424396	8.36591e-05	0.00221425
ARID1A	2127.84	1786.31	2205.74	1760.24	1690.54	1678.46	2037	1423	2252	1726	1898	1980	1874.86	-0.224766	0.0691388	8.49839e-05	0.0022443
MCM2	296.665	381.616	381.009	276.376	242.269	250.074	284	304	389	271	272	295	304.668	-0.395561	0.128916	9.52646e-05	0.00248803
ASF1B	207.875	222.191	182.179	146.856	120.244	144.11	199	177	186	144	135	170	170.576	-0.485356	0.161047	0.000102624	0.00266259
SYTL2	1258.74	1115.98	1112.67	969.864	967.296	985.037	1205	889	1136	951	1086	1162	1068.26	-0.222541	0.0696616	0.000105811	0.00273331
CORO1C	10615.2	11094.5	10656.5	9979.09	9654.26	9880.89	10162	8838	10880	9785	10839	11656	10313.4	-0.120645	0.0347104	0.000106362	0.00273842
NCAPG2	781.358	779.551	768.875	632.298	594.985	674.776	748	621	785	620	668	796	705.307	-0.252253	0.0802096	0.000106472	0.00273842
GDF5	182.804	212.148	190.994	137.678	139.839	116.984	175	169	195	135	157	138	163.408	-0.483118	0.161476	0.000110068	0.00281864
TUBB4B	5733.79	6399.6	5825.82	5191.98	5139.32	5521.13	5489	5098	5948	5091	5770	6513	5635.27	-0.157731	0.0481408	0.0001239	0.00311224
SCN9A	3050.22	2712.74	2996.16	2612.82	2522.45	2540.58	2920	2161	3059	2562	2832	2997	2739.16	-0.169361	0.052071	0.000127588	0.00319807
SON	5185.37	4432.52	4999.16	4057.93	4249.51	4403	4964	3531	5104	3979	4771	5194	4554.58	-0.177646	0.0549941	0.000128391	0.0032114
HNRNPD	6030.45	5853.53	5701.43	5297.03	5237.29	5371.08	5773	4663	5821	5194	5880	6336	5581.8	-0.130016	0.0385599	0.000133188	0.00331737
CCDC85B	2464.2	2799.35	2697.43	2295.65	2270.38	2365.11	2359	2230	2754	2251	2549	2790	2482.02	-0.17438	0.0541815	0.000135227	0.00335401
ENO1	30864.7	33750.4	30907.8	29421.2	28110.4	28749.2	29547	26886	31556	28849	31560	33914	30300.6	-0.132289	0.0392326	0.000138643	0.00341727
EWSR1	6272.8	6355.66	6216.63	5657.03	5798.43	5701.69	6005	5063	6347	5547	6510	6726	6000.37	-0.121973	0.0359678	0.000141098	0.00345618
TRIP13	329.048	311.318	332.037	249.86	228.909	249.226	315	248	339	245	257	294	283.4	-0.355527	0.120331	0.000145065	0.00353868
TNFRSF12A	4786.34	5166.88	4466.33	4131.36	4245.95	4290.25	4582	4116	4560	4051	4767	5061	4514.52	-0.163496	0.0506222	0.000146935	0.00356227
BRCA1	215.187	187.042	179.241	133.598	136.277	126.309	206	149	183	131	153	149	162.942	-0.466172	0.161032	0.000150794	0.00364836
RAPGEF2	1762.23	1533.99	1629.82	1382.9	1448.27	1386	1687	1222	1664	1356	1626	1635	1523.87	-0.196525	0.0625805	0.000153794	0.00370578
DUSP5	599.598	705.487	592.573	525.215	477.413	501.843	574	562	605	515	536	592	567.022	-0.282722	0.0946861	0.000154673	0.00371939
GLIS3	548.413	495.849	508.339	424.252	398.141	409.443	525	395	519	416	447	483	464.073	-0.28542	0.0960127	0.000159549	0.00382884
LMNA	16011.6	18119.2	16528.4	15223.1	15189	15006.1	15328	14434	16875	14927	17053	17702	16012.9	-0.139547	0.0427683	0.000166304	0.00396682
CCNB2	338.449	379.105	351.626	288.614	263.646	256.008	324	302	359	283	296	302	312.908	-0.340345	0.117312	0.000173642	0.0041005
CKAP2	742.708	784.572	780.629	654.735	617.253	634.934	711	625	797	642	693	749	702.472	-0.236075	0.0783531	0.000174201	0.00410552
ABHD12	1914.74	2064.99	1966.75	1686.81	1695.89	1794.6	1833	1645	2008	1654	1904	2117	1853.96	-0.173093	0.054998	0.000174611	0.004107
CDCA5	288.308	365.297	310.488	258.018	222.674	222.947	276	291	317	253	250	263	277.956	-0.380236	0.132452	0.000176108	0.00413399
ATAD2	615.267	633.934	631.751	551.731	480.976	484.889	589	505	645	541	540	572	566.425	-0.264919	0.0899943	0.000189113	0.00441301
MYBL2	383.367	407.977	411.373	331.447	311.744	280.592	367	325	420	325	350	331	354.416	-0.322755	0.11187	0.000189575	0.00441509
EPG5	2206.19	1788.82	2236.1	1681.71	1748.44	1793.75	2112	1425	2283	1649	1963	2116	1909.17	-0.219898	0.0729199	0.000189968	0.00441554
ILF3	6510.97	6581.62	6455.61	5868.14	5703.13	6126.39	6233	5243	6591	5754	6403	7227	6207.64	-0.128015	0.0390951	0.000193509	0.0044715
MOK	296.665	321.361	344.77	227.423	258.302	229.729	284	256	352	223	290	271	279.708	-0.358641	0.125924	0.000194044	0.00447511
CENPW	182.804	164.446	133.206	96.8844	104.211	109.354	175	131	136	95	117	129	131.818	-0.519369	0.186909	0.000202983	0.00466308
EPHA2	2455.84	2639.93	2322.3	2196.73	2115.4	2163.35	2351	2103	2371	2154	2375	2552	2315.59	-0.16954	0.0546888	0.000210349	0.00481361
SEMA7A	488.871	558.615	444.674	405.895	350.934	392.489	468	445	454	398	394	463	440.246	-0.313814	0.109932	0.000211472	0.00482742
PLP2	1084.29	1236.49	1201.8	979.042	962.843	1026.58	1038	985	1227	960	1081	1211	1081.84	-0.210467	0.0703089	0.000215639	0.0048968
MYO5A	1529.29	1306.78	1477.02	1156.49	1174.83	1298.69	1464	1041	1508	1134	1319	1532	1323.85	-0.21381	0.0718628	0.000223442	0.00505458
ECT2	808.517	761.976	811.971	701.647	619.034	649.345	774	607	829	688	695	766	725.415	-0.235731	0.080626	0.000229692	0.00516554
NDC1	664.363	589.998	629.792	559.89	446.239	491.671	636	470	643	549	501	580	563.659	-0.282258	0.0987475	0.000230094	0.00516554
GPC1	11763.2	12594.6	12027.8	11106	11196.1	10954.9	11261	10033	12280	10890	12570	12923	11607.1	-0.116401	0.0356494	0.000239616	0.00535897
WDR62	197.429	171.978	169.446	137.678	114.009	113.593	189	137	173	135	128	134	150.689	-0.468015	0.171613	0.000242541	0.00541415
NCL	12679.3	13178.3	13004.3	11904.5	11899.7	12024.7	12138	10498	13277	11673	13360	14185	12448.5	-0.10711	0.0321428	0.000246313	0.00548801
ATXN2L	3657.13	3513.63	3516.26	3102.34	3308.05	3153.48	3501	2799	3590	3042	3714	3720	3375.15	-0.141305	0.0448451	0.000247281	0.00549921
EIF5A	11246.1	13084.1	11548.8	10235.1	10826.4	10654.8	10766	10423	11791	10036	12155	12569	11265.9	-0.154888	0.0501515	0.000253016	0.00561619
CENPH	127.441	134.319	136.145	63.2298	89.0696	94.9434	122	107	139	62	100	112	107.524	-0.558547	0.207459	0.00025582	0.00566781
ZYX	11090.5	12034.7	11175.6	10302.4	10413.1	10459.9	10617	9587	11410	10102	11691	12339	10912.7	-0.122031	0.0381956	0.00026144	0.00575996
DTYMK	835.677	954.039	864.862	704.707	738.387	757.851	800	760	883	691	829	894	809.254	-0.22593	0.0782325	0.000262939	0.00578221
EZH2	383.367	409.233	427.044	306.971	304.618	333.997	367	326	436	301	342	394	360.872	-0.305977	0.109719	0.000263715	0.00578852
SPC24	128.485	143.106	129.289	80.567	83.7255	92.4002	123	114	132	79	94	109	109.595	-0.52432	0.195763	0.00026834	0.00587912
CCN1	20124.1	20545.7	20281.7	16231.7	19371.8	18281.7	19265	16367	20707	15916	21749	21566	19139.4	-0.155347	0.0504926	0.000271357	0.00593424
DDX21	3379.27	3390.61	3354.65	3019.73	2935.74	3125.5	3235	2701	3425	2961	3296	3687	3200.92	-0.138194	0.0441208	0.000272888	0.00595672
TLN1	18452.8	16391.9	18437.3	16203.2	15781.4	15869.1	17665	13058	18824	15888	17718	18720	16855.9	-0.13841	0.0438884	0.000280478	0.0061111
RIN1	603.776	603.807	644.484	547.652	459.599	486.585	578	481	658	537	516	574	557.65	-0.262998	0.0936661	0.000284287	0.00618272
GCN1	2986.5	2587.2	3059.83	2509.82	2469.01	2527.87	2859	2061	3124	2461	2772	2982	2690.04	-0.175671	0.0587614	0.000284895	0.00618457
HMMR	237.123	261.106	234.091	176.432	180.811	173.78	227	208	239	173	203	205	210.557	-0.380794	0.14079	0.00028562	0.00618897
FANCI	386.5	429.318	400.599	330.427	284.132	324.672	370	342	409	324	319	383	359.275	-0.309666	0.112469	0.000286545	0.00619765
DUT	978.786	1108.44	979.459	810.77	907.62	834.993	937	883	1000	795	1019	985	936.678	-0.221108	0.077048	0.000291792	0.00629963
WDHD1	247.569	281.191	318.324	225.384	201.297	189.039	237	224	325	221	226	223	243.801	-0.383423	0.142412	0.000294029	0.00633635
SCN8A	456.488	377.85	409.414	321.248	319.76	325.52	437	301	418	315	359	384	368.38	-0.304577	0.111126	0.000303781	0.00651093
KIF22	404.259	425.552	382.968	342.665	304.618	290.764	387	339	391	336	342	343	358.471	-0.308151	0.113064	0.00031004	0.00663307
TYMS	379.188	434.339	378.071	301.871	321.541	295.85	363	346	386	296	361	349	351.81	-0.307493	0.112998	0.000315163	0.00670629
PTPN23	1755.97	1776.27	1720.91	1475.7	1539.12	1581.82	1681	1415	1757	1447	1728	1866	1641.63	-0.165125	0.0553947	0.000321329	0.00678865
POLE	425.15	448.147	446.633	360.002	334.902	348.408	407	357	456	353	376	411	393.874	-0.282705	0.10322	0.000324369	0.00680427
PYGB	3616.39	3858.84	3768.96	3325.68	3349.02	3434.07	3462	3074	3848	3261	3760	4051	3558.83	-0.134354	0.043525	0.00032553	0.00681654
DRAP1	5813.18	6677.02	5865.98	5522.41	5235.51	5458.4	5565	5319	5989	5415	5878	6439	5762.08	-0.154696	0.0513807	0.000328294	0.00686227
E2F1	229.811	289.978	246.824	208.047	170.123	169.542	220	231	252	204	191	200	219.054	-0.397349	0.150841	0.000334163	0.00697263
GOLGA3	2466.29	2136.55	2427.1	2079.45	2007.63	2045.52	2361	1702	2478	2039	2254	2413	2193.76	-0.171333	0.0581674	0.000339563	0.0070627
PDCD1LG2	669.586	621.381	597.47	539.493	509.478	488.28	641	495	610	529	572	576	570.948	-0.24948	0.0901786	0.000339674	0.0070627
RGMB-AS1	337.404	283.701	265.433	236.602	206.642	208.536	323	226	271	232	232	246	256.386	-0.366523	0.138717	0.000345211	0.00715035
HTT	1330.82	980.401	1200.82	940.289	985.11	936.718	1274	781	1226	922	1106	1105	1062.36	-0.248971	0.0903683	0.000355135	0.00733265
UTP20	560.948	463.211	532.826	423.232	424.862	389.946	537	369	544	415	477	460	465.837	-0.278042	0.102782	0.000364274	0.00750823
LIG1	296.665	293.744	296.776	227.423	219.111	224.643	284	234	303	223	246	265	259.727	-0.330465	0.125752	0.000380376	0.00779936
PXN	3453.43	3598.99	3524.09	3193.11	3177.11	3185.69	3306	2867	3598	3131	3567	3758	3355.4	-0.12867	0.0420437	0.000391496	0.00798633
RECQL4	249.658	325.127	310.488	199.888	214.658	232.272	239	259	317	196	241	274	255.349	-0.365754	0.140888	0.00039152	0.00798633
SCARA3	3284.21	3303.99	3117.62	2911.63	2884.97	2921.2	3144	2632	3183	2855	3239	3446	3070.6	-0.135283	0.0446123	0.000393912	0.0080213
LINC01963	137.887	80.3402	135.165	65.2695	70.365	75.4461	132	64	138	64	79	89	94.0788	-0.606269	0.240716	0.000398517	0.00810113
CYTOR	978.786	962.827	1009.82	839.325	866.648	803.628	937	767	1031	823	973	948	910.173	-0.199019	0.0707037	0.000399721	0.00811166
SPTBN1	4607.71	4113.67	4679.85	3938.61	3772.99	4120.71	4411	3277	4778	3862	4236	4861	4205.59	-0.156333	0.0530701	0.000405553	0.00821593
EBNA1BP2	1449.9	1562.87	1489.76	1363.52	1258.55	1282.58	1388	1245	1521	1337	1413	1513	1401.2	-0.175317	0.0611442	0.000411813	0.00832213
CHTF18	232.945	262.361	286.981	197.848	178.139	196.668	223	209	293	194	200	232	225.824	-0.367472	0.142874	0.000412203	0.00832213
CKAP5	2697.15	2380.08	2661.19	2299.73	2260.59	2261.69	2582	1896	2717	2255	2538	2668	2426.74	-0.158192	0.054235	0.000421723	0.00849983
SNHG12	218.321	225.957	221.358	144.817	174.576	158.521	209	180	226	142	196	187	190.592	-0.385973	0.150918	0.000422754	0.00850612
HK2	817.919	818.465	806.095	718.984	672.476	660.365	783	652	823	705	755	779	749.051	-0.211957	0.0769067	0.000429081	0.008618
MDN1	438.73	346.467	456.428	320.228	323.323	312.804	420	276	466	314	363	369	366.33	-0.313313	0.12022	0.000432065	0.00864934
LOXL2	22477.6	22545.5	22219	20694.5	21095.3	20846.8	21518	17960	22685	20292	23684	24592	21646.5	-0.0931951	0.029068	0.000436409	0.00872154
CIP2A	383.367	345.212	296.776	258.018	257.411	259.399	367	275	303	253	289	306	300.03	-0.32766	0.128219	0.000472018	0.00932294
PCNT	780.313	764.487	796.3	660.854	634.176	672.233	747	609	813	648	712	793	718.06	-0.210247	0.0776904	0.000501226	0.00983418
ENOSF1	409.482	377.85	422.147	313.09	318.869	322.129	392	301	431	307	358	380	360.594	-0.281656	0.109151	0.000503798	0.00983571
CDC6	391.723	411.743	347.708	319.209	238.707	308.566	375	328	355	313	268	364	336.276	-0.331474	0.131326	0.00050313	0.00983571
SAMD4A	2329.45	2170.44	2273.32	1979.5	2031.68	2014.16	2230	1729	2321	1941	2281	2376	2133.09	-0.146191	0.0504794	0.000510462	0.00993301
NUP205	1051.91	979.146	1070.55	891.337	825.675	918.068	1007	780	1093	874	927	1083	956.114	-0.198565	0.0729309	0.000522059	0.010142
NUP188	1349.62	1251.55	1255.67	1135.08	1076.85	1124.06	1292	997	1282	1113	1209	1326	1198.8	-0.17793	0.0640174	0.000526845	0.0102182
DIAPH1	1443.63	1434.83	1506.41	1305.39	1212.24	1302.08	1382	1143	1538	1280	1361	1536	1367.43	-0.169985	0.0607763	0.000535323	0.0103656
HSPA9	6007.47	6038.07	5864.02	5488.76	5387.82	5538.93	5751	4810	5987	5382	6049	6534	5720.84	-0.11153	0.0366956	0.000552932	0.0106025
UAP1	1895.94	1950.76	1752.25	1651.11	1532.89	1686.94	1815	1554	1789	1619	1721	1990	1744.98	-0.169102	0.0607755	0.000555211	0.010629
BCAT1	6192.36	5597.45	6163.73	5628.47	5237.29	5213.41	5928	4459	6293	5519	5880	6150	5672.12	-0.138295	0.0479031	0.000566509	0.0107961
MYPN	405.303	396.68	363.379	334.506	258.302	303.48	388	316	371	328	290	358	343.608	-0.307542	0.122978	0.00056629	0.0107961
PCLAF	115.95	138.085	125.371	79.5472	82.8348	84.7709	111	110	128	78	93	100	104.426	-0.486259	0.205684	0.000611632	0.011578
CENPA	155.645	139.34	146.919	107.083	89.0696	102.573	149	111	150	105	100	121	123.438	-0.451464	0.190018	0.000614166	0.0116073
RUVBL2	1716.27	1916.87	1718.95	1576.67	1518.64	1576.74	1643	1527	1755	1546	1705	1860	1670.69	-0.164446	0.0596336	0.000631817	0.0119029
MT-ND1	13125.3	13337.7	13642.9	10886.7	12590	12404.5	12565	10625	13929	10675	14135	14633	12664.5	-0.139357	0.0483983	0.000639487	0.0119901
CDCA2	222.499	241.02	222.337	177.451	135.386	179.714	213	192	227	174	152	212	196.401	-0.379438	0.159219	0.00065673	0.0122745
TRHDE	2644.92	2609.8	2793.42	2401.71	2450.31	2359.17	2532	2079	2852	2355	2751	2783	2543.22	-0.137542	0.0483223	0.000674232	0.0125619
ANKRD13A	3831.58	3989.39	3767.98	3557.19	3362.38	3544.27	3668	3178	3847	3488	3775	4181	3675.46	-0.127678	0.0442446	0.000687842	0.0127753
CBX5	1985.78	1915.61	2050.01	1849.98	1641.55	1737.8	1901	1526	2093	1814	1843	2050	1863.46	-0.159734	0.0582289	0.000694349	0.0128759
C1QBP	2139.33	2270.86	2172.44	1999.9	1885.6	1966.68	2048	1809	2218	1961	2117	2320	2072.47	-0.144815	0.051747	0.000704608	0.0130253
CREB3L2	2748.33	2602.27	2921.73	2542.45	2429.82	2369.35	2631	2073	2983	2493	2728	2795	2602.32	-0.14874	0.0534724	0.000707257	0.0130539
SF3B3	3331.22	3257.54	3397.74	3107.44	2907.23	2996.65	3189	2595	3469	3047	3264	3535	3166.3	-0.129462	0.045199	0.000708906	0.013064
VIM	30848	31288.7	32047.9	29370.3	29569.3	28811.9	29531	24925	32720	28799	33198	33988	30322.7	-0.092544	0.0301891	0.000721119	0.0132272
COTL1	14115.6	15109	14066	13484.3	13125.3	13144.6	13513	12036	14361	13222	14736	15506	13840.8	-0.108745	0.0366163	0.000719459	0.0132272
NIN	1734.03	1434.83	1589.66	1406.35	1352.97	1336.84	1660	1143	1623	1379	1519	1577	1475.78	-0.182356	0.0688637	0.000727803	0.0132911
AC243964.4	662.274	731.849	715.005	608.842	582.515	566.269	634	583	730	597	654	668	644.459	-0.215731	0.0844752	0.000727971	0.0132911
ARHGAP29	616.312	572.424	626.854	519.096	494.336	487.432	590	456	640	509	555	575	552.742	-0.226928	0.0897426	0.000729999	0.0133076
S100A10	4153.31	4352.18	4239.1	3903.93	3876.31	3832.49	3976	3467	4328	3828	4352	4521	4059.55	-0.11739	0.0402634	0.00073279	0.0133379
BUB1B	286.219	271.148	345.749	259.038	186.156	218.709	274	216	353	254	209	258	261.17	-0.357455	0.152403	0.000745271	0.0135235
CCNE2	63.7203	66.5317	76.3978	41.8133	34.7372	38.9946	61	53	78	41	39	46	53.6991	-0.656935	0.292688	0.000746961	0.0135334
TRIM25	2003.53	1955.78	1900.15	1766.36	1688.76	1747.98	1918	1558	1940	1732	1896	2062	1843.76	-0.14596	0.0528166	0.000753952	0.0136183
RBMX	4110.48	4132.5	4101.97	3597.98	3858.5	3748.57	3935	3292	4188	3528	4332	4422	3925	-0.120833	0.0421355	0.000766461	0.0138021
GINS2	167.135	219.68	170.426	128.499	110.446	143.263	160	175	174	126	124	169	156.575	-0.420913	0.184345	0.000778023	0.0139467
RANBP1	2148.73	2406.44	2213.58	2018.26	1975.56	1996.35	2057	1917	2260	1979	2218	2355	2126.49	-0.148534	0.0541663	0.000783232	0.0140188
MAGI2-AS3	2902.93	2847.05	2839.45	2625.06	2560.75	2579.58	2779	2268	2899	2574	2875	3043	2725.8	-0.126478	0.0445022	0.000799149	0.0142321
SSTR1	196.384	205.872	157.693	151.956	122.916	111.05	188	164	161	149	138	131	157.645	-0.420293	0.186289	0.000822356	0.0145866
RRS1	490.96	627.658	516.175	417.113	430.206	452.676	470	500	527	409	483	534	489.131	-0.261305	0.107983	0.000824736	0.014607
CDC25C	77.3001	77.8295	73.4594	36.7141	45.4255	49.1671	74	62	75	36	51	58	59.9826	-0.613586	0.27807	0.000826827	0.0146221
CAD	1350.66	1154.89	1277.21	1081.03	992.236	1143.56	1293	920	1304	1060	1114	1349	1166.6	-0.193967	0.0756562	0.000830639	0.0146676
TRAM2	7926.39	7954.93	7694.63	7417.27	6942.09	7258.08	7588	6337	7856	7273	7794	8562	7532.23	-0.110262	0.0378676	0.00083555	0.0147323
H2AZ1	3179.75	3126.99	3017.71	2893.27	2734.44	2777.09	3044	2491	3081	2837	3070	3276	2954.88	-0.129495	0.0460842	0.000839911	0.0147872
LIMA1	4088.55	4058.43	4138.21	3783.59	3658.98	3770.61	3914	3233	4225	3710	4108	4448	3916.4	-0.115676	0.0401686	0.000841488	0.0147929
CD320	892.085	930.188	877.595	749.579	764.217	788.369	854	741	896	735	858	930	833.672	-0.188032	0.0730791	0.000847579	0.0148779
TTK	121.173	203.361	160.631	111.162	112.228	93.2479	116	162	164	109	126	110	133.634	-0.474249	0.214068	0.000854586	0.0149787
HNRNPA2B1	17298.5	17507.9	17168.9	16070.6	16340.7	16091.2	16560	13947	17529	15758	18346	18982	16746.3	-0.0895046	0.0298774	0.000879711	0.0153271
DHCR24	2942.63	3253.78	2957.97	2745.4	2681	2754.21	2817	2592	3020	2692	3010	3249	2889.16	-0.138342	0.0499422	0.000878996	0.0153271
CDH4	258.015	263.616	264.454	188.67	184.374	217.013	247	210	270	185	207	256	229.357	-0.325137	0.140638	0.000879584	0.0153271
TFPI2	993.411	1062	916.773	824.027	806.971	882.465	951	846	936	808	906	1041	914.274	-0.195668	0.0772955	0.000886697	0.0154046
MCM6	785.536	872.444	849.191	767.936	673.366	655.279	752	695	867	753	756	773	767.292	-0.210839	0.084964	0.000898745	0.0155019
ARHGAP33	182.804	180.765	178.262	133.598	112.228	138.176	175	144	182	131	126	163	154.306	-0.387565	0.172873	0.000900337	0.0155049
MTHFD1	1005.95	997.975	1033.33	908.674	798.064	889.246	963	795	1055	891	896	1049	938.872	-0.187662	0.0735786	0.000902591	0.0155212
ANKRD28	1916.83	1695.93	1900.15	1597.06	1624.63	1627.6	1835	1351	1940	1566	1824	1920	1727.03	-0.156633	0.0591042	0.000920081	0.0157709
PRR12	1024.75	977.89	995.13	859.722	886.243	835.841	981	779	1016	843	995	986	929.929	-0.179014	0.0695535	0.000918809	0.0157709
CLUH	1182.48	1222.68	1148.91	1060.63	1015.39	1011.32	1132	974	1173	1040	1140	1193	1106.9	-0.168716	0.0648431	0.000942061	0.016037
SEC16A	2701.32	2194.29	2675.88	2205.9	2224.96	2109.1	2586	1748	2732	2163	2498	2488	2351.91	-0.176502	0.068675	0.000941556	0.016037
GBF1	2346.16	1953.27	2213.58	1854.06	1917.67	1914.97	2246	1556	2260	1818	2153	2259	2033.29	-0.164245	0.0631373	0.000978068	0.0166258
SMC2	603.776	627.658	587.675	506.858	487.211	515.407	578	500	600	497	547	608	554.764	-0.21615	0.0887521	0.000981956	0.0166494
FEN1	431.418	514.679	427.044	358.982	363.404	370.449	413	410	436	352	408	437	410.996	-0.25783	0.109935	0.000982273	0.0166494
SLIT2	307.111	274.914	296.776	238.642	212.876	224.643	294	219	303	234	239	265	259.16	-0.299792	0.132076	0.00101607	0.0170997
CUTA	293.531	45.1913	275.228	24.4761	43.6441	36.4515	281	36	281	24	49	43	119.754	-0.0154297	0.0687987	0.00102831	0.0172567
LDLR	4279.71	4727.52	4181.31	3914.13	3975.18	3952.86	4097	3766	4269	3838	4463	4663	4171.78	-0.132363	0.0482932	0.00103292	0.0172849
EIF4G1	11547	11316.7	11520.4	10782.7	10632.2	10595.5	11054	9015	11762	10573	11937	12499	11065.7	-0.0928387	0.031605	0.00106687	0.0177574
NIPAL3	2996.95	3089.33	2971.68	2772.93	2719.3	2718.6	2869	2461	3034	2719	3053	3207	2878.13	-0.122265	0.0441429	0.00108379	0.0180089
DLC1	5250.14	4879.41	5213.66	4674.93	4680.61	4659.01	5026	3887	5323	4584	5255	5496	4892.96	-0.114548	0.0408749	0.00108811	0.0180371
MCM3	867.015	897.55	858.985	750.599	735.715	759.547	830	715	877	736	826	896	811.569	-0.18257	0.0732471	0.00109324	0.0180897
ITGB5	5424.59	5699.13	5446.77	5172.61	4961.18	5043.02	5193	4540	5561	5072	5570	5949	5291.22	-0.110244	0.039235	0.00111173	0.0183699
CCT5	4674.57	4894.47	4469.27	4358.78	4167.57	4199.55	4475	3899	4563	4274	4679	4954	4460.7	-0.121426	0.0441589	0.00111398	0.0183814
UGGT1	3509.84	3017.78	3415.37	2994.24	2919.7	2930.53	3360	2404	3487	2936	3278	3457	3131.24	-0.143488	0.0545616	0.00114932	0.0188594
EIF3B	3786.66	4004.45	3841.44	3628.58	3467.48	3479	3625	3190	3922	3558	3893	4104	3701.27	-0.118891	0.0431674	0.00119394	0.0194834
HNRNPUL2	1326.64	1260.34	1223.34	1169.75	1102.68	1027.42	1270	1004	1249	1147	1238	1212	1185.03	-0.171338	0.0688276	0.00121791	0.0197928
PDCD11	1223.22	1207.61	1267.42	1073.89	1095.56	1070.66	1171	962	1294	1053	1230	1263	1156.39	-0.158859	0.0625402	0.00123407	0.019973
PRSS23	7763.44	7970	7769.07	7267.35	7363.39	7112.27	7432	6349	7932	7126	8267	8390	7540.92	-0.0988824	0.0348467	0.00124913	0.0201067
KIF15	157.734	159.425	127.33	113.202	90.851	99.1819	151	127	130	111	102	117	124.621	-0.417965	0.202361	0.00124758	0.0201067
SRRT	2634.47	2874.67	2629.85	2309.93	2412.01	2523.63	2522	2290	2685	2265	2708	2977	2564.09	-0.139269	0.0534074	0.00129027	0.0207126
ORC6	224.588	253.574	239.967	208.047	151.418	169.542	215	202	245	204	170	200	207.856	-0.339263	0.160974	0.00129652	0.0207693
FBRS	2291.84	2300.99	2351.68	2086.58	2146.58	2002.29	2194	1833	2401	2046	2410	2362	2196.66	-0.132249	0.0500212	0.0013043	0.0208095
H2AX	1152.19	1378.34	1331.08	1128.96	1065.27	1119.82	1103	1098	1359	1107	1196	1321	1195.94	-0.178177	0.0735395	0.00135416	0.0214425
AC004706.3	108.638	84.1061	100.884	58.1306	59.6767	67.8167	104	67	103	57	67	80	79.8754	-0.496976	0.249574	0.00136603	0.0215739
TAGLN2	9969.62	10721.6	10525.3	9659.89	9579.44	9572.32	9544	8541	10746	9472	10755	11292	10004.7	-0.101525	0.0362848	0.00137797	0.0216792
RNF115	1626.44	1665.8	1641.57	1530.77	1445.6	1388.55	1557	1327	1676	1501	1623	1638	1549.79	-0.14802	0.0581872	0.00139602	0.0218469
NUDT1	284.13	305.042	294.817	226.404	226.237	233.968	272	243	301	222	254	276	261.766	-0.279648	0.130036	0.00140586	0.0219719
ARMCX4	459.622	341.446	417.249	303.911	309.072	340.779	440	272	426	298	347	402	362.013	-0.274673	0.127552	0.00142248	0.022173
ZNF703	1638.97	1797.61	1681.73	1385.96	1518.64	1570.8	1569	1432	1717	1359	1705	1853	1598.95	-0.157184	0.0632423	0.00144033	0.0224218
HELLS	206.83	235.999	238.988	169.293	169.232	171.237	198	188	244	166	190	202	198.597	-0.318618	0.153215	0.0014535	0.0225971
ARHGDIA	5679.47	6083.26	5668.13	5370.46	5190.09	5375.32	5437	4846	5787	5266	5827	6341	5561.12	-0.111493	0.040976	0.00145944	0.0226596
NCAPH	177.581	214.659	180.22	151.956	126.479	133.938	170	171	184	149	142	158	164.139	-0.354893	0.175856	0.00150559	0.0232074
SMG1P3	92.969	71.553	95.987	48.9521	52.5511	58.4919	89	57	98	48	59	69	70.084	-0.523569	0.271024	0.00150526	0.0232074
RPS2	31966.7	33422.8	31906.9	30334	30410.2	30191.1	30602	26625	32576	29744	34142	35615	31371.9	-0.0855685	0.0305945	0.00154349	0.0236542
LRRC15	199.518	199.595	191.974	164.194	146.074	117.831	191	159	196	161	164	139	169.864	-0.352125	0.17701	0.00160257	0.0244015
XYLT1	596.464	586.232	567.107	493.601	458.709	505.234	571	467	579	484	515	596	534.558	-0.207245	0.0920419	0.00160772	0.0244485
HNRNPA3	8063.23	8261.23	7990.42	7360.16	7685.82	7455.6	7719	6581	8158	7217	8629	8795	7802.74	-0.0977258	0.0354222	0.0016194	0.0245842
HERC4	3275.85	3236.2	3217.52	3026.87	2795.9	2994.95	3136	2578	3285	2968	3139	3533	3091.22	-0.121144	0.046179	0.00162454	0.0246094
POLE2	78.3447	71.553	57.7881	43.8529	32.9558	42.3854	75	57	59	43	37	50	54.48	-0.584589	0.315031	0.00164594	0.0249018
HNRNPH3	3529.69	3522.41	3431.04	3176.79	3040.84	3295.89	3379	2806	3503	3115	3414	3888	3332.78	-0.119199	0.0452845	0.00164934	0.0249212
FANCA	149.377	178.255	171.405	126.46	115.791	113.593	143	142	175	124	130	134	142.48	-0.363246	0.185723	0.00167873	0.025333
USP24	1551.22	1217.66	1461.35	1221.76	1209.57	1188.49	1485	970	1492	1198	1358	1402	1308.34	-0.183031	0.0784625	0.00168803	0.0254409
DAZAP1	3266.45	3326.58	3297.84	2992.2	3010.55	3037.34	3127	2650	3367	2934	3380	3583	3155.16	-0.111677	0.0418928	0.00173124	0.025927
NKTR	1640.02	1298	1386.91	1170.77	1263.01	1255.46	1570	1034	1416	1148	1418	1481	1335.69	-0.183491	0.0796406	0.00173102	0.025927
PKMYT1	194.295	189.553	174.344	151.956	117.572	134.786	186	151	178	149	132	159	160.417	-0.346917	0.178761	0.00177913	0.0266105
KIAA1217	274.729	225.957	248.783	176.432	198.625	193.278	263	180	254	173	223	228	219.634	-0.300853	0.150285	0.00180321	0.0269026
FHOD1	1002.81	1095.89	1094.06	878.079	911.182	968.083	960	873	1117	861	1023	1142	991.684	-0.168595	0.07212	0.00184172	0.0272492
SND1	6405.46	6678.28	6640.73	6135.33	6050.5	6067.9	6132	5320	6780	6016	6793	7158	6329.7	-0.0978689	0.0360033	0.00185675	0.0273224
MYH9	45673.9	38976.3	45943.5	37304.6	36802.7	36849	43724	31049	46907	36579	41319	43469	40258.3	-0.178098	0.0825827	0.00188399	0.0276887
ESYT1	3510.89	3565.09	3472.18	3243.08	3220.76	3199.25	3361	2840	3545	3180	3616	3774	3368.54	-0.108419	0.0411856	0.00193332	0.0283083
NUP214	822.097	707.998	769.855	690.429	638.629	617.98	787	564	786	677	717	729	707.831	-0.191418	0.0865208	0.00196656	0.0286204
PIF1	197.429	227.212	257.598	158.075	188.828	156.826	189	181	263	155	212	185	197.661	-0.323781	0.16899	0.00197265	0.0286361
TRIM55	201.607	168.212	171.405	142.777	114.009	133.938	193	134	175	140	128	158	155.325	-0.347897	0.18496	0.00198955	0.0288427
GADD45A	2500.76	2624.86	2402.61	2332.36	2236.54	2195.57	2394	2091	2453	2287	2511	2590	2382.12	-0.129074	0.0513154	0.00199654	0.0288766
NUSAP1	82.5231	69.0423	75.4183	50.9918	40.0813	46.624	79	55	77	50	45	55	60.7801	-0.521076	0.296083	0.00200734	0.0289973
TIMELESS	554.68	613.849	568.086	522.156	449.802	467.935	531	489	580	512	505	552	529.418	-0.209119	0.0976589	0.00201384	0.0290204
PSME4	2266.77	1989.67	2256.67	1986.64	1869.57	1927.69	2170	1585	2304	1948	2099	2274	2049.5	-0.142555	0.0588604	0.00202817	0.0291558
MCM10	138.931	179.51	144.96	120.341	100.649	102.573	133	143	148	118	113	121	131.161	-0.37521	0.204345	0.00202681	0.0291558
FAM111B	160.868	154.404	163.57	140.737	92.6324	100.877	154	123	167	138	104	119	135.515	-0.382469	0.20996	0.00206047	0.0295484
TICRR	130.574	82.8508	114.597	72.4083	74.8185	66.1213	125	66	117	71	84	78	90.2283	-0.451125	0.25643	0.00213262	0.0305091
DOCK7	2170.67	1855.36	2012.79	1855.08	1743.09	1738.65	2078	1478	2055	1819	1957	2051	1895.94	-0.146374	0.0619168	0.00216609	0.0309038
NASP	2056.81	2054.95	1989.28	1820.41	1787.63	1878.52	1969	1637	2031	1785	2007	2216	1931.27	-0.127187	0.0512855	0.00218695	0.0311358
ZMIZ2	1680.75	1595.51	1723.85	1523.63	1501.71	1425	1609	1271	1760	1494	1686	1681	1575.08	-0.139887	0.0580329	0.00219021	0.0311446
OSBPL3	1330.82	1397.17	1371.24	1224.82	1150.78	1242.74	1274	1113	1400	1201	1292	1466	1286.26	-0.145393	0.0618161	0.00225809	0.0319181
TSPAN5	1457.21	1547.8	1444.7	1329.87	1265.68	1342.77	1395	1233	1475	1304	1421	1584	1398.01	-0.142591	0.0600293	0.00227102	0.0320183
PIK3CD	664.363	670.338	656.237	544.592	584.297	560.335	636	534	670	534	656	661	613.361	-0.18417	0.0846553	0.00229426	0.0321985
NPM1	14658.8	15447.9	14744.8	14006.4	13526.1	14142.3	14033	12306	15054	13734	15186	16683	14421.1	-0.0927334	0.034705	0.00233598	0.0326679
TACC1	2939.49	2986.39	2862.96	2748.46	2572.33	2663.5	2814	2379	2923	2695	2888	3142	2795.52	-0.116442	0.0464459	0.00235125	0.0328038
HSPG2	5892.56	4199.03	5744.53	3946.76	3821.98	3822.32	5641	3345	5865	3870	4291	4509	4571.2	-0.326298	0.180494	0.00237977	0.0331626
PLAUR	1401.85	1600.53	1530.89	1346.18	1361.87	1278.34	1342	1275	1563	1320	1529	1508	1419.95	-0.148816	0.06435	0.00243673	0.0337971
SLC25A22	630.936	695.445	701.293	570.088	598.548	545.077	604	554	716	559	672	643	623.564	-0.187749	0.0884189	0.00250883	0.0346753
CHAF1A	409.482	446.892	445.654	335.526	356.279	371.296	392	356	455	329	400	438	394.188	-0.218384	0.109222	0.00255174	0.0352271
TRIO	8945.92	7594.66	8550.68	7468.26	7517.48	7679.39	8564	6050	8730	7323	8440	9059	7959.4	-0.124257	0.0503505	0.00262053	0.0360925
CDK2	661.229	637.7	685.621	588.445	542.434	556.945	633	508	700	577	609	657	612.062	-0.182731	0.0864255	0.00265076	0.0363903
CMSS1	226.677	198.34	175.323	157.055	149.637	136.481	217	158	179	154	168	161	173.919	-0.31411	0.17893	0.00265138	0.0363903
ACAT2	643.471	690.423	620.977	561.93	566.483	522.188	616	550	634	551	636	616	600.912	-0.186661	0.0891718	0.0026654	0.0364981
TAF1	952.671	780.806	887.39	765.897	720.573	751.07	912	622	906	751	809	886	809.734	-0.179103	0.0845262	0.00270683	0.0369371
PSMD2	6964.32	7293.38	6787.65	6625.87	6177.87	6521.42	6667	5810	6930	6497	6936	7693	6728.42	-0.104843	0.0413337	0.00273614	0.0372084
PABPC4	3925.59	4212.84	4214.61	3759.11	3678.58	3849.44	3758	3356	4303	3686	4130	4541	3940.03	-0.109974	0.0439638	0.00273525	0.0372084
CD44	60363	58629.5	59870.4	55084.4	56940.4	56312.4	57786	46705	61126	54013	63928	66429	57866.7	-0.0782935	0.0289249	0.00274085	0.0372296
BUB3	2235.43	2290.95	2224.35	2081.48	2007.63	2028.57	2140	1825	2271	2041	2254	2393	2144.74	-0.118528	0.0485243	0.00275569	0.0373028
LGALS1	44984.5	49849.8	46164.8	43729.5	43293.2	43422.2	43064	39711	47133	42879	48606	51223	45240.7	-0.0970733	0.0375736	0.00276667	0.0374085
ERCC6L	108.638	96.6593	90.1102	69.3488	63.2394	61.8827	104	77	92	68	71	73	81.6464	-0.418568	0.261865	0.00279476	0.0377021
ENTPD6	1086.38	1205.1	982.397	960.685	910.292	939.261	1040	960	1003	942	1022	1108	1014.02	-0.169414	0.0790915	0.00282886	0.0381187
ATAD3B	422.017	426.807	463.284	362.042	363.404	355.19	404	340	473	355	408	419	398.791	-0.211165	0.107167	0.00283324	0.0381343
IQGAP1	6122.38	5667.75	6184.3	5489.78	5509.85	5533.84	5861	4515	6314	5383	6186	6528	5751.32	-0.103755	0.0410493	0.00285427	0.0383738
CCT7	5097.63	5686.58	5052.05	4890.11	4703.77	4781.08	4880	4530	5158	4795	5281	5640	5035.2	-0.116269	0.0475412	0.0028663	0.0384917
ANKRD17	2378.54	2146.59	2293.89	2008.06	2052.16	2081.97	2277	1710	2342	1969	2304	2456	2160.2	-0.125052	0.0525701	0.0029126	0.0390249
KNSTRN	519.164	518.445	476.017	406.915	417.737	433.179	497	413	486	399	469	511	461.909	-0.198743	0.0999956	0.00294497	0.039325
SYNCRIP	4250.46	4104.88	4432.05	4003.88	3851.37	3874.03	4069	3270	4525	3926	4324	4570	4086.11	-0.106708	0.0429042	0.00300479	0.0399884
EMC1	3071.11	2952.5	2908.01	2583.24	2611.52	2862.71	2940	2352	2969	2533	2932	3377	2831.52	-0.122166	0.0512673	0.00302407	0.0401546
TNS1	2819.36	2267.1	2683.72	2309.93	2290.87	2237.1	2699	1806	2740	2265	2572	2639	2434.68	-0.148075	0.0666887	0.00304297	0.0403151
DIAPH3	581.84	620.126	589.634	524.196	477.413	510.321	557	494	602	514	536	602	550.588	-0.185671	0.0915133	0.003056	0.0403558
DUSP6	1074.89	1033.12	1049	891.337	963.733	911.287	1029	823	1071	874	1082	1075	987.228	-0.150945	0.0684794	0.00308577	0.0405642
MTND2P28	2359.74	2343.67	2277.24	1873.44	2191.11	2138.77	2259	1867	2325	1837	2460	2523	2197.33	-0.13614	0.0597004	0.00312608	0.0409122
MRPL23	509.763	357.765	403.537	347.764	330.448	329.759	488	285	412	341	371	389	379.839	-0.24548	0.135606	0.00314656	0.0411348
TENM3	1069.67	925.167	997.089	868.9	842.599	887.551	1024	737	1018	852	946	1047	931.829	-0.160661	0.0747838	0.00316464	0.0413255
ZC3H13	1939.81	1737.36	1961.86	1613.38	1609.49	1771.71	1857	1384	2003	1582	1807	2090	1772.27	-0.141101	0.0629403	0.00323759	0.0421849
LAMA1	406.348	320.105	390.804	296.772	304.618	296.698	389	255	399	291	342	350	335.891	-0.23207	0.127374	0.00328099	0.0425163
TCOF1	1603.45	1625.63	1568.11	1466.52	1426.9	1407.2	1535	1295	1601	1438	1602	1660	1516.3	-0.128467	0.0556147	0.0032994	0.042708
SNRPA1	626.757	642.721	635.669	551.731	543.325	530.666	600	512	649	541	610	626	588.478	-0.17474	0.0858804	0.00336835	0.043458
TIMP2	22777.4	22950.9	23950.7	21726.6	21705.4	21922.6	21805	18283	24453	21304	24369	25861	22505.6	-0.0810045	0.0313148	0.00341114	0.0438189
SERPINB7	104.46	85.3614	81.2951	68.329	40.0813	61.8827	100	68	83	67	45	73	73.5682	-0.448036	0.31577	0.00340432	0.0438189
LIMD1	1443.63	1410.97	1371.24	1262.56	1245.19	1262.24	1382	1124	1400	1238	1398	1489	1332.64	-0.132613	0.0585886	0.00342704	0.0439754
EMP1	4820.81	4688.6	4717.07	4503.6	4380.44	4251.26	4615	3735	4816	4416	4918	5015	4560.3	-0.0992401	0.0398278	0.00348041	0.0445635
MET	944.315	911.359	924.609	843.404	813.206	768.872	904	726	944	827	913	907	867.627	-0.154965	0.0730844	0.00350193	0.04476
CENPM	95.0582	131.808	108.72	87.7059	68.5836	67.8167	91	105	111	86	77	80	93.2821	-0.386679	0.26911	0.00355619	0.0453865
PLOD3	4767.54	5032.56	4802.29	4550.51	4359.07	4545.41	4564	4009	4903	4462	4894	5362	4676.23	-0.100207	0.0405857	0.00357866	0.045575
NLRP1	5023.46	5642.64	5250.88	4932.95	4727.82	4870.09	4809	4495	5361	4837	5308	5745	5074.64	-0.109279	0.0456121	0.0036084	0.0457346
NME1	883.728	941.486	883.472	788.333	798.064	773.11	846	750	902	773	896	912	844.699	-0.15388	0.0728683	0.00360678	0.0457346
MXD3	115.95	145.617	146.919	92.8051	88.1789	105.116	111	116	150	91	99	124	115.764	-0.34317	0.230463	0.00364629	0.0460398
WNK4	121.173	188.297	139.083	96.8844	105.102	108.507	116	150	142	95	118	128	126.508	-0.348153	0.23682	0.00366267	0.0461973
HECTD1	3150.5	2649.97	3050.03	2626.08	2562.53	2710.97	3016	2111	3114	2575	2877	3198	2791.68	-0.132798	0.0594747	0.00368214	0.0463934
GTF3C1	2308.56	2081.31	2330.13	1945.85	1935.48	2121.81	2210	1658	2379	1908	2173	2503	2120.52	-0.131469	0.0588436	0.00373625	0.0466179
USP53	1226.36	1164.93	1216.49	1050.43	1083.09	1066.42	1174	928	1242	1030	1216	1258	1134.62	-0.138318	0.063001	0.00371916	0.0466179
INCENP	461.711	485.807	456.428	397.736	376.765	394.184	442	387	466	390	423	465	428.772	-0.194289	0.102918	0.00372363	0.0466179
VEPH1	206.83	207.127	199.81	164.194	164.779	134.786	198	165	204	161	185	159	179.587	-0.280372	0.175155	0.00372107	0.0466179
NEK2	149.377	174.489	162.59	138.698	102.43	110.202	143	139	166	136	115	130	139.631	-0.318746	0.211315	0.00373036	0.0466179
PPP1R15A	3230.93	3219.88	3256.7	2897.35	3087.15	2900.86	3093	2565	3325	2841	3466	3422	3098.81	-0.107067	0.044629	0.00377276	0.0469354
CHD2	2068.3	1726.06	2127.38	1600.12	1807.22	1752.21	1980	1375	2172	1569	2029	2067	1846.88	-0.154759	0.0744462	0.00383256	0.0473804
PRPS1	1122.94	1168.7	1059.77	997.399	1003.81	940.109	1075	931	1082	978	1127	1109	1048.79	-0.146661	0.0688962	0.00384178	0.0474448
PPRC1	1257.69	1277.91	1281.13	1118.76	1105.35	1168.14	1204	1018	1308	1097	1241	1378	1201.5	-0.135112	0.0615183	0.00387158	0.0477629
RAMP1	442.909	490.828	478.955	366.121	406.158	398.423	424	391	489	359	456	470	430.566	-0.196098	0.106037	0.00394169	0.0485332
ZWILCH	391.723	416.765	411.373	341.645	292.148	358.581	375	332	420	335	328	423	368.706	-0.213436	0.120514	0.00399755	0.0491121
MLPH	193.25	207.127	216.46	143.797	147.856	173.78	185	165	221	141	166	205	180.378	-0.275834	0.176236	0.00400355	0.0491349
DOCK9	359.341	307.552	341.831	252.919	256.521	296.698	344	245	349	248	288	350	302.477	-0.22946	0.134059	0.00401764	0.0492567
SMPD4	1274.41	1323.1	1323.25	1143.24	1172.16	1177.47	1220	1054	1351	1121	1316	1389	1235.6	-0.132376	0.0603651	0.00405237	0.049631
Genes with false discovery rate (FDR) adjusted P value less than 0.05 are considered as differentially expressed genes (DEGs). CM: conditioned media. ATII: alveolar type II.
