# Supplementary material for: Bidirectional epithelial–mesenchymal crosstalk provides self-sustaining profibrotic signals in pulmonary fibrosis
Source: J Biol Chem. 2021 Aug 18;297(3):101096. doi: 10.1016/j.jbc.2021.101096 (PMC8435701; doi:10.1016/j.jbc.2021.101096)
Supplement: Table S3 [file mmc4.xlsx]

## Sheet: Supplementary Table 3
Supplementary Table 3 GO analysis of up-regulated DEGs in MRC5 cells treated with CM from 4-OHT-treated vs. control ATIIER:KRASV12 cells.
Term	Description	Shared genes	FDR	Classification
GO:0042127	regulation of cell population proliferation	112	2.71e-16	BP
GO:0009887	animal organ morphogenesis	81	9.64e-14	BP
GO:0072359	circulatory system development	81	2.51e-12	BP
GO:0035295	tube development	79	2.52e-12	BP
GO:0030198	extracellular matrix organization	41	2.52e-12	BP
GO:0001501	skeletal system development	49	9.62e-12	BP
GO:0001944	vasculature development	62	9.62e-12	BP
GO:0016477	cell migration	93	4.17e-11	BP
GO:0001568	blood vessel development	59	5.21e-11	BP
GO:0030334	regulation of cell migration	67	5.21e-11	BP
GO:0043062	extracellular structure organization	44	5.66e-11	BP
GO:0008285	negative regulation of cell population proliferation	59	6.54e-11	BP
GO:0035239	tube morphogenesis	66	9.27e-11	BP
GO:0001503	ossification	40	1.56e-10	BP
GO:0051093	negative regulation of developmental process	70	4.81e-10	BP
GO:2000145	regulation of cell motility	67	5.91e-10	BP
GO:0051270	regulation of cellular component movement	70	1.12e-09	BP
GO:0007155	cell adhesion	80	1.41e-09	BP
GO:0040012	regulation of locomotion	69	1.41e-09	BP
GO:0051674	localization of cell	94	1.41e-09	BP
GO:0048870	cell motility	94	1.41e-09	BP
GO:0022610	biological adhesion	80	1.41e-09	BP
GO:0007167	enzyme linked receptor protein signaling pathway	66	1.41e-09	BP
GO:0051241	negative regulation of multicellular organismal process	79	2.08e-09	BP
GO:0030278	regulation of ossification	27	3.27e-09	BP
GO:0001655	urogenital system development	34	6.37e-09	BP
GO:0048514	blood vessel morphogenesis	50	9.31e-09	BP
GO:0045596	negative regulation of cell differentiation	54	1.01e-08	BP
GO:0048729	tissue morphogenesis	54	1.01e-08	BP
GO:0048585	negative regulation of response to stimulus	91	1.28e-08	BP
GO:0060485	mesenchyme development	30	1.4e-08	BP
GO:0048646	anatomical structure formation involved in morphogenesis	72	1.43e-08	BP
GO:0072001	renal system development	31	1.43e-08	BP
GO:0051094	positive regulation of developmental process	81	1.47e-08	BP
GO:0009719	response to endogenous stimulus	87	2.54e-08	BP
GO:0045597	positive regulation of cell differentiation	64	4.76e-08	BP
GO:0008284	positive regulation of cell population proliferation	61	5.18e-08	BP
GO:0007507	heart development	46	5.18e-08	BP
GO:0003007	heart morphogenesis	28	5.59e-08	BP
GO:0001822	kidney development	29	5.9e-08	BP
GO:2000146	negative regulation of cell motility	32	6.46e-08	BP
GO:0030336	negative regulation of cell migration	31	8.99e-08	BP
GO:0040013	negative regulation of locomotion	34	1.18e-07	BP
GO:0033002	muscle cell proliferation	27	1.57e-07	BP
GO:0051271	negative regulation of cellular component movement	33	1.65e-07	BP
GO:0045667	regulation of osteoblast differentiation	19	1.66e-07	BP
GO:0061448	connective tissue development	28	2.24e-07	BP
GO:0071363	cellular response to growth factor stimulus	47	2.25e-07	BP
GO:0009790	embryo development	65	2.34e-07	BP
GO:0070848	response to growth factor	48	2.64e-07	BP
GO:0071495	cellular response to endogenous stimulus	74	3.18e-07	BP
GO:0001649	osteoblast differentiation	24	6.05e-07	BP
GO:0003206	cardiac chamber morphogenesis	18	7.54e-07	BP
GO:0060429	epithelium development	71	7.54e-07	BP
GO:0048608	reproductive structure development	36	7.72e-07	BP
GO:0002009	morphogenesis of an epithelium	41	7.72e-07	BP
GO:0051216	cartilage development	23	7.92e-07	BP
GO:0061458	reproductive system development	36	8.96e-07	BP
GO:0002682	regulation of immune system process	80	9.91e-07	BP
GO:1901700	response to oxygen-containing compound	82	9.95e-07	BP
GO:0009968	negative regulation of signal transduction	71	1.5e-06	BP
GO:0048762	mesenchymal cell differentiation	23	1.5e-06	BP
GO:0001763	morphogenesis of a branching structure	23	2e-06	BP
GO:0061138	morphogenesis of a branching epithelium	22	2.07e-06	BP
GO:0010941	regulation of cell death	85	2.07e-06	BP
GO:0030335	positive regulation of cell migration	39	2.14e-06	BP
GO:0003205	cardiac chamber development	20	2.6e-06	BP
GO:0048659	smooth muscle cell proliferation	21	2.6e-06	BP
GO:0009967	positive regulation of signal transduction	80	2.73e-06	BP
GO:0050673	epithelial cell proliferation	34	2.89e-06	BP
GO:0031589	cell-substrate adhesion	29	3.2e-06	BP
GO:0060284	regulation of cell development	57	3.88e-06	BP
GO:0007169	transmembrane receptor protein tyrosine kinase signaling pathway	44	4.08e-06	BP
GO:0090287	regulation of cellular response to growth factor stimulus	26	5.28e-06	BP
GO:0010648	negative regulation of cell communication	73	5.28e-06	BP
GO:0051272	positive regulation of cellular component movement	40	5.29e-06	BP
GO:0023057	negative regulation of signaling	73	5.65e-06	BP
GO:2000147	positive regulation of cell motility	39	5.65e-06	BP
GO:0060537	muscle tissue development	33	5.94e-06	BP
GO:0009611	response to wounding	43	6.74e-06	BP
GO:0032835	glomerulus development	12	6.74e-06	BP
GO:0003013	circulatory system process	38	6.84e-06	BP
GO:0048660	regulation of smooth muscle cell proliferation	20	6.84e-06	BP
GO:0040017	positive regulation of locomotion	40	6.84e-06	BP
GO:0042981	regulation of apoptotic process	77	7.47e-06	BP
GO:0006952	defense response	79	8.38e-06	BP
GO:0022603	regulation of anatomical structure morphogenesis	61	9.15e-06	BP
GO:0050678	regulation of epithelial cell proliferation	30	1.01e-05	BP
GO:0051960	regulation of nervous system development	54	1.12e-05	BP
GO:0007178	transmembrane receptor protein serine/threonine kinase signaling pathway	28	1.12e-05	BP
GO:0003006	developmental process involved in reproduction	44	1.12e-05	BP
GO:0022008	neurogenesis	79	1.14e-05	BP
GO:1901701	cellular response to oxygen-containing compound	61	1.18e-05	BP
GO:0008015	blood circulation	37	1.21e-05	BP
GO:0061061	muscle structure development	43	1.31e-05	BP
GO:0043067	regulation of programmed cell death	77	1.36e-05	BP
GO:0048699	generation of neurons	75	1.5e-05	BP
GO:0018212	peptidyl-tyrosine modification	29	1.81e-05	BP
GO:0042063	gliogenesis	26	1.81e-05	BP
GO:0048598	embryonic morphogenesis	39	1.87e-05	BP
GO:0030182	neuron differentiation	69	2.22e-05	BP
GO:0006024	glycosaminoglycan biosynthetic process	14	2.26e-05	BP
GO:0031175	neuron projection development	55	2.52e-05	BP
GO:0072012	glomerulus vasculature development	8	2.52e-05	BP
GO:0048568	embryonic organ development	32	2.52e-05	BP
GO:0061383	trabecula morphogenesis	10	2.54e-05	BP
GO:0006954	inflammatory response	43	2.79e-05	BP
GO:0030155	regulation of cell adhesion	42	2.79e-05	BP
GO:0048754	branching morphogenesis of an epithelial tube	18	3.3e-05	BP
GO:0001525	angiogenesis	37	3.31e-05	BP
GO:0006023	aminoglycan biosynthetic process	14	3.57e-05	BP
GO:0048732	gland development	32	3.79e-05	BP
GO:0080134	regulation of response to stress	71	3.83e-05	BP
GO:0061440	kidney vasculature development	8	3.84e-05	BP
GO:0061437	renal system vasculature development	8	3.84e-05	BP
GO:0032101	regulation of response to external stimulus	56	3.89e-05	BP
GO:0007162	negative regulation of cell adhesion	24	4.18e-05	BP
GO:0018108	peptidyl-tyrosine phosphorylation	28	4.25e-05	BP
GO:0050801	ion homeostasis	46	4.45e-05	BP
GO:0060562	epithelial tube morphogenesis	27	4.45e-05	BP
GO:0048844	artery morphogenesis	12	4.45e-05	BP
GO:0050767	regulation of neurogenesis	48	4.88e-05	BP
GO:0010001	glial cell differentiation	21	5.19e-05	BP
GO:0001932	regulation of protein phosphorylation	69	5.25e-05	BP
GO:0048738	cardiac muscle tissue development	22	5.68e-05	BP
GO:0045669	positive regulation of osteoblast differentiation	11	5.71e-05	BP
GO:0007417	central nervous system development	53	5.92e-05	BP
GO:0042692	muscle cell differentiation	29	6.2e-05	BP
GO:0098771	inorganic ion homeostasis	43	6.74e-05	BP
GO:0072006	nephron development	16	6.74e-05	BP
GO:0048661	positive regulation of smooth muscle cell proliferation	14	7.48e-05	BP
GO:0048666	neuron development	58	8.1e-05	BP
GO:0002684	positive regulation of immune system process	57	8.48e-05	BP
GO:0045664	regulation of neuron differentiation	41	8.97e-05	BP
GO:0048878	chemical homeostasis	59	9e-05	BP
GO:1901342	regulation of vasculature development	29	9e-05	BP
GO:0043086	negative regulation of catalytic activity	47	9.03e-05	BP
GO:0033993	response to lipid	48	9.8e-05	BP
GO:0007626	locomotory behavior	20	0.000109	BP
GO:0048534	hematopoietic or lymphoid organ development	50	0.00011	BP
GO:0001667	ameboidal-type cell migration	30	0.000132	BP
GO:0006873	cellular ion homeostasis	39	0.000132	BP
GO:0044092	negative regulation of molecular function	59	0.000137	BP
GO:0007179	transforming growth factor beta receptor signaling pathway	18	0.00014	BP
GO:0001936	regulation of endothelial cell proliferation	17	0.000149	BP
GO:0042060	wound healing	34	0.000174	BP
GO:0051260	protein homooligomerization	26	0.000176	BP
GO:0043542	endothelial cell migration	21	0.000206	BP
GO:0098609	cell-cell adhesion	44	0.000211	BP
GO:2000027	regulation of animal organ morphogenesis	21	0.000214	BP
GO:0055080	cation homeostasis	41	0.000224	BP
GO:0002520	immune system development	51	0.000225	BP
GO:0050866	negative regulation of cell activation	18	0.000235	BP
GO:0014070	response to organic cyclic compound	49	0.000236	BP
GO:0060548	negative regulation of cell death	53	0.000236	BP
GO:0055065	metal ion homeostasis	38	0.000237	BP
GO:0016055	Wnt signaling pathway	31	0.000239	BP
GO:0060348	bone development	19	0.000239	BP
GO:0042493	response to drug	53	0.000242	BP
GO:0198738	cell-cell signaling by wnt	31	0.000252	BP
GO:0030324	lung development	18	0.000252	BP
GO:0042325	regulation of phosphorylation	71	0.000257	BP
GO:0071560	cellular response to transforming growth factor beta stimulus	20	0.000262	BP
GO:0055076	transition metal ion homeostasis	14	0.000268	BP
GO:0022414	reproductive process	67	0.000272	BP
GO:1903034	regulation of response to wounding	17	0.000274	BP
GO:0050730	regulation of peptidyl-tyrosine phosphorylation	21	0.000279	BP
GO:0010463	mesenchymal cell proliferation	9	0.00028	BP
GO:0055082	cellular chemical homeostasis	44	0.00028	BP
GO:0000003	reproduction	67	0.00028	BP
GO:0030203	glycosaminoglycan metabolic process	15	0.000281	BP
GO:0001890	placenta development	16	0.000287	BP
GO:0030323	respiratory tube development	18	0.0003	BP
GO:0045778	positive regulation of ossification	12	0.000343	BP
GO:0051248	negative regulation of protein metabolic process	55	0.000347	BP
GO:0071559	response to transforming growth factor beta	20	0.000353	BP
GO:0001935	endothelial cell proliferation	17	0.000353	BP
GO:0010464	regulation of mesenchymal cell proliferation	8	0.000357	BP
GO:0007596	blood coagulation	23	0.000391	BP
GO:0030003	cellular cation homeostasis	37	0.0004	BP
GO:0097755	positive regulation of blood vessel diameter	10	0.000421	BP
GO:0060541	respiratory system development	19	0.000432	BP
GO:0060322	head development	42	0.000432	BP
GO:0007610	behavior	37	0.000467	BP
GO:0002062	chondrocyte differentiation	13	0.000469	BP
GO:0002683	negative regulation of immune system process	29	0.000469	BP
GO:0007599	hemostasis	23	0.000469	BP
GO:0010594	regulation of endothelial cell migration	18	0.000494	BP
GO:0051174	regulation of phosphorus metabolic process	76	0.000501	BP
GO:0050817	coagulation	23	0.000503	BP
GO:0003018	vascular process in circulatory system	17	0.000503	BP
GO:0001101	response to acid chemical	24	0.000511	BP
GO:0006875	cellular metal ion homeostasis	34	0.000511	BP
GO:0002252	immune effector process	56	0.000518	BP
GO:0003158	endothelium development	14	0.000528	BP
GO:0006022	aminoglycan metabolic process	15	0.000534	BP
GO:0030097	hemopoiesis	46	0.000534	BP
GO:0022612	gland morphogenesis	14	0.00056	BP
GO:0006029	proteoglycan metabolic process	11	0.000584	BP
GO:0001955	blood vessel maturation	4	0.000594	BP
GO:0019935	cyclic-nucleotide-mediated signaling	22	0.000594	BP
GO:0006629	lipid metabolic process	60	0.000594	BP
GO:0072111	cell proliferation involved in kidney development	6	0.000594	BP
GO:0048771	tissue remodeling	17	0.000596	BP
GO:0009628	response to abiotic stimulus	57	0.00061	BP
GO:0014706	striated muscle tissue development	27	0.00061	BP
GO:0019725	cellular homeostasis	48	0.00061	BP
GO:1903035	negative regulation of response to wounding	11	0.00061	BP
GO:0001656	metanephros development	11	0.00061	BP
GO:0001837	epithelial to mesenchymal transition	14	0.00061	BP
GO:0061384	heart trabecula morphogenesis	7	0.000611	BP
GO:0060840	artery development	12	0.000634	BP
GO:0048008	platelet-derived growth factor receptor signaling pathway	9	0.000653	BP
GO:0048705	skeletal system morphogenesis	19	0.000657	BP
GO:0042311	vasodilation	7	0.000721	BP
GO:0007548	sex differentiation	21	0.000765	BP
GO:0019220	regulation of phosphate metabolic process	75	0.000772	BP
GO:0035296	regulation of tube diameter	15	0.000813	BP
GO:0097746	regulation of blood vessel diameter	15	0.000813	BP
GO:0043549	regulation of kinase activity	44	0.000815	BP
GO:0032989	cellular component morphogenesis	54	0.000828	BP
GO:0030193	regulation of blood coagulation	10	0.000828	BP
GO:0035150	regulation of tube size	15	0.00085	BP
GO:0051961	negative regulation of nervous system development	23	0.00085	BP
GO:0051090	regulation of DNA-binding transcription factor activity	37	0.000851	BP
GO:0050776	regulation of immune response	50	0.000859	BP
GO:0061041	regulation of wound healing	14	0.000859	BP
GO:0052547	regulation of peptidase activity	27	0.000859	BP
GO:1902532	negative regulation of intracellular signal transduction	34	0.000867	BP
GO:0071772	response to BMP	15	0.000871	BP
GO:0071773	cellular response to BMP stimulus	15	0.000871	BP
GO:0001934	positive regulation of protein phosphorylation	49	0.000871	BP
GO:0046903	secretion	70	0.000871	BP
GO:1900046	regulation of hemostasis	10	0.000871	BP
GO:0009607	response to biotic stimulus	64	0.000899	BP
GO:0043066	negative regulation of apoptotic process	46	0.000912	BP
GO:0000902	cell morphogenesis	50	0.000975	BP
GO:0071229	cellular response to acid chemical	17	0.001	BP
GO:0060343	trabecula formation	6	0.00101	BP
GO:0048863	stem cell differentiation	19	0.00106	BP
GO:1902533	positive regulation of intracellular signal transduction	48	0.00107	BP
GO:0031401	positive regulation of protein modification process	56	0.00109	BP
GO:0051338	regulation of transferase activity	47	0.0011	BP
GO:0010721	negative regulation of cell development	24	0.00111	BP
GO:1905330	regulation of morphogenesis of an epithelium	15	0.00119	BP
GO:0002576	platelet degranulation	12	0.00123	BP
GO:0006939	smooth muscle contraction	12	0.00123	BP
GO:0030947	regulation of vascular endothelial growth factor receptor signaling pathway	7	0.00123	BP
GO:1905908	positive regulation of amyloid fibril formation	3	0.00124	BP
GO:0050777	negative regulation of immune response	14	0.00124	BP
GO:0090092	regulation of transmembrane receptor protein serine/threonine kinase signaling pathway	18	0.00131	BP
GO:0030509	BMP signaling pathway	14	0.00131	BP
GO:0050818	regulation of coagulation	10	0.00131	BP
GO:0060415	muscle tissue morphogenesis	10	0.00131	BP
GO:0001775	cell activation	61	0.00133	BP
GO:0034446	substrate adhesion-dependent cell spreading	11	0.00134	BP
GO:0046849	bone remodeling	11	0.00134	BP
GO:0010975	regulation of neuron projection development	31	0.00135	BP
GO:0043069	negative regulation of programmed cell death	46	0.0014	BP
GO:0045668	negative regulation of osteoblast differentiation	8	0.0014	BP
GO:0035456	response to interferon-beta	6	0.0014	BP
GO:0032269	negative regulation of cellular protein metabolic process	50	0.00147	BP
GO:0042552	myelination	13	0.00148	BP
GO:0045765	regulation of angiogenesis	24	0.0015	BP
GO:0014910	regulation of smooth muscle cell migration	11	0.00153	BP
GO:0051707	response to other organism	62	0.00159	BP
GO:0043207	response to external biotic stimulus	62	0.00164	BP
GO:0048709	oligodendrocyte differentiation	11	0.00164	BP
GO:0008366	axon ensheathment	13	0.00164	BP
GO:0007272	ensheathment of neurons	13	0.00164	BP
GO:0006979	response to oxidative stress	27	0.00165	BP
GO:0051247	positive regulation of protein metabolic process	70	0.00168	BP
GO:0030279	negative regulation of ossification	10	0.00175	BP
GO:0071357	cellular response to type I interferon	10	0.00175	BP
GO:0060337	type I interferon signaling pathway	10	0.00175	BP
GO:0045446	endothelial cell differentiation	12	0.00184	BP
GO:0043951	negative regulation of cAMP-mediated signaling	11	0.00187	BP
GO:0045620	negative regulation of lymphocyte differentiation	8	0.0019	BP
GO:0060070	canonical Wnt signaling pathway	21	0.00205	BP
GO:0014013	regulation of gliogenesis	13	0.00206	BP
GO:0045859	regulation of protein kinase activity	40	0.00207	BP
GO:0000904	cell morphogenesis involved in differentiation	39	0.00207	BP
GO:0071407	cellular response to organic cyclic compound	32	0.00207	BP
GO:1990748	cellular detoxification	11	0.00213	BP
GO:0009890	negative regulation of biosynthetic process	67	0.00217	BP
GO:0019221	cytokine-mediated signaling pathway	37	0.00223	BP
GO:0051146	striated muscle cell differentiation	21	0.00225	BP
GO:0046916	cellular transition metal ion homeostasis	11	0.00227	BP
GO:0090130	tissue migration	22	0.00227	BP
GO:0046850	regulation of bone remodeling	8	0.00229	BP
GO:0090183	regulation of kidney development	8	0.00229	BP
GO:0050878	regulation of body fluid levels	28	0.00229	BP
GO:0002698	negative regulation of immune effector process	12	0.0023	BP
GO:0042327	positive regulation of phosphorylation	49	0.0023	BP
GO:0034340	response to type I interferon	10	0.00231	BP
GO:0048644	muscle organ morphogenesis	10	0.00231	BP
GO:0014909	smooth muscle cell migration	11	0.00237	BP
GO:0030855	epithelial cell differentiation	39	0.00237	BP
GO:0061045	negative regulation of wound healing	9	0.0024	BP
GO:0032270	positive regulation of cellular protein metabolic process	66	0.00249	BP
GO:0051259	protein complex oligomerization	32	0.0025	BP
GO:0007568	aging	21	0.0025	BP
GO:0061047	positive regulation of branching involved in lung morphogenesis	3	0.00251	BP
GO:0006508	proteolysis	70	0.00255	BP
GO:0050679	positive regulation of epithelial cell proliferation	16	0.00255	BP
GO:0030879	mammary gland development	13	0.00258	BP
GO:0060411	cardiac septum morphogenesis	9	0.00258	BP
GO:0001666	response to hypoxia	22	0.00277	BP
GO:0009792	embryo development ending in birth or egg hatching	37	0.0029	BP
GO:0035051	cardiocyte differentiation	15	0.0029	BP
GO:0051482	positive regulation of cytosolic calcium ion concentration involved in phospholipase C-activating G protein-coupled signaling pathway	6	0.00291	BP
GO:0060688	regulation of morphogenesis of a branching structure	8	0.00298	BP
GO:1903038	negative regulation of leukocyte cell-cell adhesion	12	0.00301	BP
GO:0003231	cardiac ventricle development	12	0.00301	BP
GO:0045666	positive regulation of neuron differentiation	25	0.00303	BP
GO:0045581	negative regulation of T cell differentiation	7	0.00305	BP
GO:0010810	regulation of cell-substrate adhesion	16	0.00313	BP
GO:0051147	regulation of muscle cell differentiation	15	0.00313	BP
GO:0045892	negative regulation of transcription, DNA-templated	52	0.00313	BP
GO:0030030	cell projection organization	67	0.00313	BP
GO:0048565	digestive tract development	12	0.00314	BP
GO:0032331	negative regulation of chondrocyte differentiation	5	0.00315	BP
GO:0043065	positive regulation of apoptotic process	35	0.00319	BP
GO:0060425	lung morphogenesis	8	0.00319	BP
GO:0007267	cell-cell signaling	69	0.0032	BP
GO:0030500	regulation of bone mineralization	9	0.0032	BP
GO:0003197	endocardial cushion development	7	0.00334	BP
GO:0000122	negative regulation of transcription by RNA polymerase II	40	0.00337	BP
GO:0001867	complement activation, lectin pathway	4	0.00337	BP
GO:0110149	regulation of biomineralization	10	0.00337	BP
GO:0007194	negative regulation of adenylate cyclase activity	10	0.00337	BP
GO:0070167	regulation of biomineral tissue development	10	0.00337	BP
GO:0071396	cellular response to lipid	31	0.00337	BP
GO:0052548	regulation of endopeptidase activity	24	0.00337	BP
GO:0048871	multicellular organismal homeostasis	27	0.00343	BP
GO:0010951	negative regulation of endopeptidase activity	17	0.00344	BP
GO:0050868	negative regulation of T cell activation	11	0.00348	BP
GO:0009725	response to hormone	44	0.00348	BP
GO:0010976	positive regulation of neuron projection development	21	0.0035	BP
GO:0070482	response to oxygen levels	23	0.00353	BP
GO:0010718	positive regulation of epithelial to mesenchymal transition	7	0.00363	BP
GO:0030949	positive regulation of vascular endothelial growth factor receptor signaling pathway	5	0.00367	BP
GO:0007160	cell-matrix adhesion	16	0.00367	BP
GO:0000302	response to reactive oxygen species	17	0.00367	BP
GO:0010631	epithelial cell migration	21	0.0037	BP
GO:0043068	positive regulation of programmed cell death	35	0.00371	BP
GO:0098869	cellular oxidant detoxification	10	0.00375	BP
GO:0031280	negative regulation of cyclase activity	10	0.00375	BP
GO:0036293	response to decreased oxygen levels	22	0.00376	BP
GO:0010942	positive regulation of cell death	37	0.00383	BP
GO:0050731	positive regulation of peptidyl-tyrosine phosphorylation	15	0.00385	BP
GO:0002460	adaptive immune response based on somatic recombination of immune receptors built from immunoglobulin superfamily domains	22	0.00386	BP
GO:1903036	positive regulation of response to wounding	9	0.00386	BP
GO:0009100	glycoprotein metabolic process	23	0.00388	BP
GO:0030162	regulation of proteolysis	35	0.00389	BP
GO:0071675	regulation of mononuclear cell migration	7	0.00393	BP
GO:0002695	negative regulation of leukocyte activation	14	0.00395	BP
GO:0046677	response to antibiotic	21	0.00397	BP
GO:0090132	epithelium migration	21	0.00397	BP
GO:0030282	bone mineralization	11	0.00399	BP
GO:0021782	glial cell development	11	0.00399	BP
GO:0048566	embryonic digestive tract development	6	0.004	BP
GO:0060441	epithelial tube branching involved in lung morphogenesis	6	0.004	BP
GO:0019932	second-messenger-mediated signaling	30	0.00403	BP
GO:0055072	iron ion homeostasis	9	0.00407	BP
GO:0072103	glomerulus vasculature morphogenesis	3	0.00408	BP
GO:0072104	glomerular capillary formation	3	0.00408	BP
GO:0009612	response to mechanical stimulus	16	0.00412	BP
GO:0031532	actin cytoskeleton reorganization	10	0.00412	BP
GO:0072124	regulation of glomerular mesangial cell proliferation	4	0.00412	BP
GO:0033690	positive regulation of osteoblast proliferation	4	0.00412	BP
GO:0019430	removal of superoxide radicals	5	0.00414	BP
GO:0044057	regulation of system process	33	0.00414	BP
GO:0002685	regulation of leukocyte migration	15	0.00417	BP
GO:0002687	positive regulation of leukocyte migration	12	0.00417	BP
GO:0032940	secretion by cell	62	0.00418	BP
GO:0048589	developmental growth	36	0.0042	BP
GO:0051350	negative regulation of lyase activity	10	0.00433	BP
GO:0120036	plasma membrane bounded cell projection organization	65	0.00433	BP
GO:0010562	positive regulation of phosphorus metabolic process	50	0.00436	BP
GO:0045937	positive regulation of phosphate metabolic process	50	0.00436	BP
GO:0060135	maternal process involved in female pregnancy	8	0.00446	BP
GO:0030166	proteoglycan biosynthetic process	8	0.00446	BP
GO:0050768	negative regulation of neurogenesis	20	0.00446	BP
GO:0032102	negative regulation of response to external stimulus	23	0.00449	BP
GO:0034308	primary alcohol metabolic process	9	0.00453	BP
GO:0043408	regulation of MAPK cascade	37	0.00453	BP
GO:0030111	regulation of Wnt signaling pathway	21	0.00453	BP
GO:0032330	regulation of chondrocyte differentiation	7	0.00453	BP
GO:0045785	positive regulation of cell adhesion	24	0.00453	BP
GO:0040007	growth	47	0.00454	BP
GO:0090288	negative regulation of cellular response to growth factor stimulus	13	0.00456	BP
GO:0045761	regulation of adenylate cyclase activity	16	0.00463	BP
GO:1905114	cell surface receptor signaling pathway involved in cell-cell signaling	33	0.00466	BP
GO:0042326	negative regulation of phosphorylation	26	0.00467	BP
GO:0072202	cell differentiation involved in metanephros development	5	0.00472	BP
GO:0048745	smooth muscle tissue development	5	0.00472	BP
GO:0014812	muscle cell migration	11	0.00472	BP
GO:0014911	positive regulation of smooth muscle cell migration	8	0.00472	BP
GO:0060333	interferon-gamma-mediated signaling pathway	9	0.00477	BP
GO:0031347	regulation of defense response	37	0.0048	BP
GO:0140352	export from cell	63	0.00481	BP
GO:0010466	negative regulation of peptidase activity	17	0.00482	BP
GO:0007420	brain development	36	0.00482	BP
GO:0030195	negative regulation of blood coagulation	7	0.00488	BP
GO:0007618	mating	7	0.00488	BP
GO:0072110	glomerular mesangial cell proliferation	4	0.00499	BP
GO:0003161	cardiac conduction system development	4	0.00499	BP
GO:0045602	negative regulation of endothelial cell differentiation	4	0.00499	BP
GO:0048711	positive regulation of astrocyte differentiation	4	0.00499	BP
GO:0007193	adenylate cyclase-inhibiting G protein-coupled receptor signaling pathway	9	0.00502	BP
GO:0045685	regulation of glial cell differentiation	9	0.00502	BP
GO:0030856	regulation of epithelial cell differentiation	13	0.00509	BP
GO:0022408	negative regulation of cell-cell adhesion	14	0.00513	BP
GO:1902106	negative regulation of leukocyte differentiation	10	0.00527	BP
GO:1900047	negative regulation of hemostasis	7	0.00532	BP
GO:0043009	chordate embryonic development	35	0.0054	BP
GO:0003094	glomerular filtration	5	0.0054	BP
GO:0071230	cellular response to amino acid stimulus	8	0.00541	BP
GO:0010632	regulation of epithelial cell migration	18	0.00541	BP
GO:0048562	embryonic organ morphogenesis	19	0.00546	BP
GO:0050769	positive regulation of neurogenesis	28	0.00546	BP
GO:0002697	regulation of immune effector process	25	0.00552	BP
GO:0055123	digestive system development	12	0.00558	BP
GO:2000113	negative regulation of cellular macromolecule biosynthetic process	59	0.00565	BP
GO:0048708	astrocyte differentiation	9	0.00569	BP
GO:0051336	regulation of hydrolase activity	54	0.00579	BP
GO:0010720	positive regulation of cell development	31	0.00582	BP
GO:0007188	adenylate cyclase-modulating G protein-coupled receptor signaling pathway	15	0.00583	BP
GO:0001893	maternal placenta development	6	0.00593	BP
GO:0061046	regulation of branching involved in lung morphogenesis	3	0.00594	BP
GO:0050942	positive regulation of pigment cell differentiation	3	0.00594	BP
GO:0060449	bud elongation involved in lung branching	3	0.00594	BP
GO:0007498	mesoderm development	16	0.00594	BP
GO:1903507	negative regulation of nucleic acid-templated transcription	52	0.00599	BP
GO:0045445	myoblast differentiation	9	0.006	BP
GO:0001933	negative regulation of protein phosphorylation	24	0.006	BP
GO:1990000	amyloid fibril formation	4	0.006	BP
GO:0060347	heart trabecula formation	4	0.006	BP
GO:0045893	positive regulation of transcription, DNA-templated	60	0.006	BP
GO:0001759	organ induction	5	0.006	BP
GO:0071450	cellular response to oxygen radical	5	0.006	BP
GO:0071451	cellular response to superoxide	5	0.006	BP
GO:0097205	renal filtration	5	0.006	BP
GO:0060039	pericardium development	5	0.006	BP
GO:0018146	keratan sulfate biosynthetic process	5	0.006	BP
GO:0060384	innervation	5	0.006	BP
GO:1903510	mucopolysaccharide metabolic process	10	0.006	BP
GO:1902679	negative regulation of RNA biosynthetic process	52	0.006	BP
GO:0031346	positive regulation of cell projection organization	24	0.00601	BP
GO:0007517	muscle organ development	24	0.00601	BP
GO:0048286	lung alveolus development	7	0.00604	BP
GO:0030857	negative regulation of epithelial cell differentiation	7	0.00604	BP
GO:0010811	positive regulation of cell-substrate adhesion	11	0.00604	BP
GO:0050865	regulation of cell activation	31	0.00604	BP
GO:0008217	regulation of blood pressure	14	0.00624	BP
GO:0003014	renal system process	11	0.00639	BP
GO:0061035	regulation of cartilage development	8	0.00648	BP
GO:0050680	negative regulation of epithelial cell proliferation	13	0.0066	BP
GO:0050819	negative regulation of coagulation	7	0.00661	BP
GO:0010717	regulation of epithelial to mesenchymal transition	9	0.00662	BP
GO:0001938	positive regulation of endothelial cell proliferation	10	0.00666	BP
GO:0051962	positive regulation of nervous system development	30	0.00666	BP
GO:0051250	negative regulation of lymphocyte activation	12	0.00675	BP
GO:1901699	cellular response to nitrogen compound	33	0.00678	BP
GO:0060571	morphogenesis of an epithelial fold	5	0.00685	BP
GO:0120035	regulation of plasma membrane bounded cell projection organization	35	0.00689	BP
GO:0055024	regulation of cardiac muscle tissue development	10	0.00704	BP
GO:1903522	regulation of blood circulation	19	0.00704	BP
GO:0003229	ventricular cardiac muscle tissue development	7	0.00716	BP
GO:0001868	regulation of complement activation, lectin pathway	2	0.00725	BP
GO:0001869	negative regulation of complement activation, lectin pathway	2	0.00725	BP
GO:0014846	esophagus smooth muscle contraction	2	0.00725	BP
GO:0038098	sequestering of BMP from receptor via BMP binding	2	0.00725	BP
GO:0032472	Golgi calcium ion transport	2	0.00725	BP
GO:0099554	trans-synaptic signaling by soluble gas, modulating synaptic transmission	2	0.00725	BP
GO:0099555	trans-synaptic signaling by nitric oxide, modulating synaptic transmission	2	0.00725	BP
GO:0055007	cardiac muscle cell differentiation	12	0.00727	BP
GO:0098754	detoxification	11	0.00727	BP
GO:0045995	regulation of embryonic development	11	0.00727	BP
GO:0043410	positive regulation of MAPK cascade	28	0.00728	BP
GO:0010558	negative regulation of macromolecule biosynthetic process	61	0.00734	BP
GO:1901698	response to nitrogen compound	47	0.00735	BP
GO:0042330	taxis	31	0.00738	BP
GO:0051091	positive regulation of DNA-binding transcription factor activity	28	0.00738	BP
GO:0007187	G protein-coupled receptor signaling pathway, coupled to cyclic nucleotide second messenger	16	0.00738	BP
GO:0031279	regulation of cyclase activity	16	0.00738	BP
GO:0051153	regulation of striated muscle cell differentiation	11	0.00759	BP
GO:0003156	regulation of animal organ formation	6	0.00763	BP
GO:0110110	positive regulation of animal organ morphogenesis	9	0.00778	BP
GO:0046660	female sex differentiation	11	0.00799	BP
GO:0031344	regulation of cell projection organization	35	0.00809	BP
GO:0055006	cardiac cell development	10	0.00809	BP
GO:0072126	positive regulation of glomerular mesangial cell proliferation	3	0.00809	BP
GO:0061438	renal system vasculature morphogenesis	3	0.00809	BP
GO:0061439	kidney vasculature morphogenesis	3	0.00809	BP
GO:0072161	mesenchymal cell differentiation involved in kidney development	3	0.00809	BP
GO:2001012	mesenchymal cell differentiation involved in renal system development	3	0.00809	BP
GO:1905906	regulation of amyloid fibril formation	3	0.00809	BP
GO:0072497	mesenchymal stem cell differentiation	3	0.00809	BP
GO:0048010	vascular endothelial growth factor receptor signaling pathway	9	0.00817	BP
GO:2000725	regulation of cardiac muscle cell differentiation	7	0.00817	BP
GO:0003012	muscle system process	25	0.00819	BP
GO:0030326	embryonic limb morphogenesis	11	0.00823	BP
GO:0035113	embryonic appendage morphogenesis	11	0.00823	BP
GO:0090184	positive regulation of kidney development	6	0.00831	BP
GO:0051339	regulation of lyase activity	16	0.00833	BP
GO:0045934	negative regulation of nucleobase-containing compound metabolic process	57	0.00843	BP
GO:0045936	negative regulation of phosphate metabolic process	29	0.00846	BP
GO:0051895	negative regulation of focal adhesion assembly	4	0.00846	BP
GO:1901722	regulation of cell proliferation involved in kidney development	4	0.00846	BP
GO:0060572	morphogenesis of an epithelial bud	4	0.00846	BP
GO:0070102	interleukin-6-mediated signaling pathway	5	0.00854	BP
GO:0000303	response to superoxide	5	0.00854	BP
GO:0035270	endocrine system development	11	0.00854	BP
GO:0010563	negative regulation of phosphorus metabolic process	29	0.00857	BP
GO:0060828	regulation of canonical Wnt signaling pathway	17	0.00862	BP
GO:0043085	positive regulation of catalytic activity	58	0.00867	BP
GO:0007565	female pregnancy	14	0.00869	BP
GO:0008585	female gonad development	10	0.00873	BP
GO:1902105	regulation of leukocyte differentiation	18	0.00882	BP
GO:2001024	negative regulation of response to drug	6	0.00905	BP
GO:0003279	cardiac septum development	10	0.00923	BP
GO:0072503	cellular divalent inorganic cation homeostasis	26	0.00923	BP
GO:0007566	embryo implantation	7	0.00945	BP
GO:0002521	leukocyte differentiation	27	0.00959	BP
GO:0000305	response to oxygen radical	5	0.00968	BP
GO:0002456	T cell mediated immunity	10	0.00968	BP
GO:0060349	bone morphogenesis	10	0.00968	BP
GO:0060560	developmental growth involved in morphogenesis	16	0.00968	BP
GO:0031327	negative regulation of cellular biosynthetic process	62	0.00968	BP
GO:0009101	glycoprotein biosynthetic process	19	0.00968	BP
GO:0090066	regulation of anatomical structure size	27	0.00971	BP
GO:0060412	ventricular septum morphogenesis	6	0.0099	BP
GO:0048713	regulation of oligodendrocyte differentiation	6	0.0099	BP
GO:1905331	negative regulation of morphogenesis of an epithelium	4	0.01	BP
GO:0090192	regulation of glomerulus development	4	0.01	BP
GO:0042310	vasoconstriction	9	0.01	BP
GO:0008344	adult locomotory behavior	9	0.01	BP
GO:0001523	retinoid metabolic process	9	0.01	BP
GO:0051149	positive regulation of muscle cell differentiation	10	0.0101	BP
GO:0050900	leukocyte migration	25	0.0102	BP
GO:0035107	appendage morphogenesis	12	0.0102	BP
GO:0035108	limb morphogenesis	12	0.0102	BP
GO:0055017	cardiac muscle tissue growth	10	0.0106	BP
GO:0021700	developmental maturation	18	0.0107	BP
GO:0042339	keratan sulfate metabolic process	5	0.0107	BP
GO:0061037	negative regulation of cartilage development	5	0.0107	BP
GO:0033688	regulation of osteoblast proliferation	5	0.0107	BP
GO:0071695	anatomical structure maturation	13	0.0107	BP
GO:0060592	mammary gland formation	3	0.0107	BP
GO:0048087	positive regulation of developmental pigmentation	3	0.0107	BP
GO:0061032	visceral serous pericardium development	3	0.0107	BP
GO:1901628	positive regulation of postsynaptic membrane organization	3	0.0107	BP
GO:0050932	regulation of pigment cell differentiation	3	0.0107	BP
GO:0002578	negative regulation of antigen processing and presentation	3	0.0107	BP
GO:0060426	lung vasculature development	3	0.0107	BP
GO:0001659	temperature homeostasis	12	0.011	BP
GO:1903706	regulation of hemopoiesis	25	0.011	BP
GO:0046545	development of primary female sexual characteristics	10	0.011	BP
GO:0042698	ovulation cycle	8	0.011	BP
GO:0034097	response to cytokine	48	0.0113	BP
GO:0001817	regulation of cytokine production	33	0.0113	BP
GO:0007249	I-kappaB kinase/NF-kappaB signaling	16	0.0114	BP
GO:0034599	cellular response to oxidative stress	18	0.0115	BP
GO:0090303	positive regulation of wound healing	7	0.0115	BP
GO:0045601	regulation of endothelial cell differentiation	6	0.0116	BP
GO:0072109	glomerular mesangium development	4	0.0116	BP
GO:0061298	retina vasculature development in camera-type eye	4	0.0116	BP
GO:0007423	sensory organ development	28	0.0116	BP
GO:0014032	neural crest cell development	8	0.0116	BP
GO:0060173	limb development	13	0.0119	BP
GO:0048736	appendage development	13	0.0119	BP
GO:0006935	chemotaxis	30	0.0119	BP
GO:0051253	negative regulation of RNA metabolic process	53	0.0123	BP
GO:0110148	biomineralization	12	0.0123	BP
GO:0031214	biomineral tissue development	12	0.0123	BP
GO:0051145	smooth muscle cell differentiation	8	0.0124	BP
GO:0045687	positive regulation of glial cell differentiation	6	0.0127	BP
GO:0006066	alcohol metabolic process	20	0.0128	BP
GO:0030029	actin filament-based process	34	0.0131	BP
GO:1901135	carbohydrate derivative metabolic process	48	0.0132	BP
GO:0014066	regulation of phosphatidylinositol 3-kinase signaling	10	0.0133	BP
GO:0003401	axis elongation	5	0.0133	BP
GO:0090162	establishment of epithelial cell polarity	5	0.0133	BP
GO:0016101	diterpenoid metabolic process	9	0.0136	BP
GO:0048557	embryonic digestive tract morphogenesis	4	0.0136	BP
GO:1903392	negative regulation of adherens junction organization	4	0.0136	BP
GO:0031018	endocrine pancreas development	6	0.0138	BP
GO:0034341	response to interferon-gamma	13	0.0138	BP
GO:0007159	leukocyte cell-cell adhesion	19	0.014	BP
GO:0031642	negative regulation of myelination	3	0.014	BP
GO:0032836	glomerular basement membrane development	3	0.014	BP
GO:1901724	positive regulation of cell proliferation involved in kidney development	3	0.014	BP
GO:0003149	membranous septum morphogenesis	3	0.014	BP
GO:2001135	regulation of endocytic recycling	3	0.014	BP
GO:0043949	regulation of cAMP-mediated signaling	15	0.0145	BP
GO:0034754	cellular hormone metabolic process	10	0.0145	BP
GO:0061564	axon development	26	0.0147	BP
GO:1903318	negative regulation of protein maturation	5	0.0147	BP
GO:0010955	negative regulation of protein processing	5	0.0147	BP
GO:0031641	regulation of myelination	6	0.0148	BP
GO:0110151	positive regulation of biomineralization	6	0.0148	BP
GO:0070169	positive regulation of biomineral tissue development	6	0.0148	BP
GO:0045124	regulation of bone resorption	6	0.0148	BP
GO:0008406	gonad development	15	0.0148	BP
GO:0042733	embryonic digit morphogenesis	7	0.015	BP
GO:0010863	positive regulation of phospholipase C activity	10	0.0151	BP
GO:0072507	divalent inorganic cation homeostasis	26	0.0152	BP
GO:0044706	multi-multicellular organism process	15	0.0153	BP
GO:0006874	cellular calcium ion homeostasis	24	0.0153	BP
GO:0014031	mesenchymal cell development	8	0.0155	BP
GO:0014068	positive regulation of phosphatidylinositol 3-kinase signaling	8	0.0155	BP
GO:1901565	organonitrogen compound catabolic process	49	0.0156	BP
GO:0060602	branch elongation of an epithelium	4	0.0156	BP
GO:0097756	negative regulation of blood vessel diameter	9	0.0156	BP
GO:0055013	cardiac muscle cell development	9	0.0156	BP
GO:0060419	heart growth	10	0.0156	BP
GO:0031400	negative regulation of protein modification process	29	0.0156	BP
GO:1903508	positive regulation of nucleic acid-templated transcription	60	0.0156	BP
GO:0001816	cytokine production	35	0.0156	BP
GO:0030177	positive regulation of Wnt signaling pathway	12	0.0156	BP
GO:1902680	positive regulation of RNA biosynthetic process	60	0.0156	BP
GO:0072138	mesenchymal cell proliferation involved in ureteric bud development	2	0.0156	BP
GO:0099163	synaptic signaling by nitric oxide	2	0.0156	BP
GO:0060931	sinoatrial node cell development	2	0.0156	BP
GO:1902462	positive regulation of mesenchymal stem cell proliferation	2	0.0156	BP
GO:0072275	metanephric glomerulus morphogenesis	2	0.0156	BP
GO:0072277	metanephric glomerular capillary formation	2	0.0156	BP
GO:0072276	metanephric glomerulus vasculature morphogenesis	2	0.0156	BP
GO:0003130	BMP signaling pathway involved in heart induction	2	0.0156	BP
GO:0003133	endodermal-mesodermal cell signaling	2	0.0156	BP
GO:0003134	endodermal-mesodermal cell signaling involved in heart induction	2	0.0156	BP
GO:0034395	regulation of transcription from RNA polymerase II promoter in response to iron	2	0.0156	BP
GO:0086100	endothelin receptor signaling pathway	2	0.0156	BP
GO:0099543	trans-synaptic signaling by soluble gas	2	0.0156	BP
GO:0099548	trans-synaptic signaling by nitric oxide	2	0.0156	BP
GO:2000721	positive regulation of transcription from RNA polymerase II promoter involved in smooth muscle cell differentiation	2	0.0156	BP
GO:1904381	Golgi apparatus mannose trimming	2	0.0156	BP
GO:0010159	specification of animal organ position	2	0.0156	BP
GO:0048545	response to steroid hormone	20	0.0156	BP
GO:0060317	cardiac epithelial to mesenchymal transition	5	0.0156	BP
GO:0033687	osteoblast proliferation	5	0.0156	BP
GO:0055002	striated muscle cell development	13	0.0156	BP
GO:0060021	roof of mouth development	8	0.0158	BP
GO:0048864	stem cell development	8	0.0158	BP
GO:0030168	platelet activation	11	0.0158	BP
GO:1901861	regulation of muscle tissue development	12	0.0159	BP
GO:0048706	embryonic skeletal system development	10	0.0166	BP
GO:0000165	MAPK cascade	40	0.017	BP
GO:0044255	cellular lipid metabolic process	42	0.017	BP
GO:0035265	organ growth	14	0.017	BP
GO:0097237	cellular response to toxic substance	15	0.017	BP
GO:0045137	development of primary sexual characteristics	15	0.017	BP
GO:0010517	regulation of phospholipase activity	11	0.017	BP
GO:0045861	negative regulation of proteolysis	19	0.017	BP
GO:0072102	glomerulus morphogenesis	3	0.017	BP
GO:0008354	germ cell migration	3	0.017	BP
GO:0070106	interleukin-27-mediated signaling pathway	3	0.017	BP
GO:0070757	interleukin-35-mediated signaling pathway	3	0.017	BP
GO:0060379	cardiac muscle cell myoblast differentiation	3	0.017	BP
GO:0002053	positive regulation of mesenchymal cell proliferation	5	0.017	BP
GO:0035909	aorta morphogenesis	5	0.017	BP
GO:0030201	heparan sulfate proteoglycan metabolic process	5	0.017	BP
GO:0003203	endocardial cushion morphogenesis	5	0.017	BP
GO:1900274	regulation of phospholipase C activity	10	0.017	BP
GO:1901889	negative regulation of cell junction assembly	4	0.0171	BP
GO:0046597	negative regulation of viral entry into host cell	4	0.0171	BP
GO:0002544	chronic inflammatory response	4	0.0171	BP
GO:0071345	cellular response to cytokine stimulus	44	0.0174	BP
GO:1901652	response to peptide	25	0.0179	BP
GO:0014033	neural crest cell differentiation	8	0.0185	BP
GO:0048645	animal organ formation	7	0.0186	BP
GO:0043122	regulation of I-kappaB kinase/NF-kappaB signaling	14	0.0186	BP
GO:0120161	regulation of cold-induced thermogenesis	10	0.0186	BP
GO:0106106	cold-induced thermogenesis	10	0.0186	BP
GO:0042110	T cell activation	24	0.019	BP
GO:0002449	lymphocyte mediated immunity	19	0.0193	BP
GO:0071674	mononuclear cell migration	8	0.0196	BP
GO:0006936	muscle contraction	19	0.0197	BP
GO:0072215	regulation of metanephros development	4	0.0197	BP
GO:1901522	positive regulation of transcription from RNA polymerase II promoter involved in cellular response to chemical stimulus	4	0.0197	BP
GO:0055008	cardiac muscle tissue morphogenesis	7	0.0197	BP
GO:0048016	inositol phosphate-mediated signaling	11	0.0199	BP
GO:0023014	signal transduction by protein phosphorylation	40	0.0199	BP
GO:0043200	response to amino acid	9	0.0199	BP
GO:0048858	cell projection morphogenesis	31	0.02	BP
GO:0042476	odontogenesis	10	0.0203	BP
GO:0055074	calcium ion homeostasis	24	0.0206	BP
GO:1905332	positive regulation of morphogenesis of an epithelium	5	0.0207	BP
GO:0010092	specification of animal organ identity	5	0.0207	BP
GO:0050931	pigment cell differentiation	5	0.0207	BP
GO:0060416	response to growth hormone	5	0.0207	BP
GO:0060443	mammary gland morphogenesis	6	0.0207	BP
GO:0022407	regulation of cell-cell adhesion	21	0.0207	BP
GO:0006721	terpenoid metabolic process	9	0.0208	BP
GO:0010243	response to organonitrogen compound	42	0.0208	BP
GO:0048662	negative regulation of smooth muscle cell proliferation	7	0.0208	BP
GO:0071417	cellular response to organonitrogen compound	29	0.0211	BP
GO:0043619	regulation of transcription from RNA polymerase II promoter in response to oxidative stress	3	0.0211	BP
GO:0043569	negative regulation of insulin-like growth factor receptor signaling pathway	3	0.0211	BP
GO:0006069	ethanol oxidation	3	0.0211	BP
GO:0010596	negative regulation of endothelial cell migration	8	0.0214	BP
GO:0043010	camera-type eye development	18	0.0216	BP
GO:1901136	carbohydrate derivative catabolic process	12	0.0216	BP
GO:0019933	cAMP-mediated signaling	15	0.0218	BP
GO:0006790	sulfur compound metabolic process	19	0.0219	BP
GO:1903707	negative regulation of hemopoiesis	11	0.022	BP
GO:0003208	cardiac ventricle morphogenesis	7	0.022	BP
GO:0043687	post-translational protein modification	18	0.022	BP
GO:0072132	mesenchyme morphogenesis	6	0.022	BP
GO:0030850	prostate gland development	6	0.022	BP
GO:0045444	fat cell differentiation	14	0.022	BP
GO:0001570	vasculogenesis	8	0.0225	BP
GO:1903037	regulation of leukocyte cell-cell adhesion	17	0.0225	BP
GO:0045598	regulation of fat cell differentiation	10	0.0226	BP
GO:0045944	positive regulation of transcription by RNA polymerase II	47	0.0232	BP
GO:1904018	positive regulation of vasculature development	14	0.0234	BP
GO:0034330	cell junction organization	16	0.0236	BP
GO:0002704	negative regulation of leukocyte mediated immunity	6	0.0236	BP
GO:0032526	response to retinoic acid	9	0.0236	BP
GO:2000736	regulation of stem cell differentiation	9	0.0236	BP
GO:0002526	acute inflammatory response	9	0.0236	BP
GO:0006820	anion transport	29	0.024	BP
GO:0034329	cell junction assembly	14	0.0241	BP
GO:0007492	endoderm development	13	0.0242	BP
GO:0019934	cGMP-mediated signaling	5	0.0244	BP
GO:0110111	negative regulation of animal organ morphogenesis	5	0.0244	BP
GO:0040036	regulation of fibroblast growth factor receptor signaling pathway	5	0.0244	BP
GO:0034332	adherens junction organization	10	0.0245	BP
GO:1905207	regulation of cardiocyte differentiation	7	0.0246	BP
GO:0044070	regulation of anion transport	9	0.0246	BP
GO:0007202	activation of phospholipase C activity	9	0.0246	BP
GO:0030510	regulation of BMP signaling pathway	8	0.0247	BP
GO:0055001	muscle cell development	13	0.0247	BP
GO:0072575	epithelial cell proliferation involved in liver morphogenesis	4	0.0247	BP
GO:0072574	hepatocyte proliferation	4	0.0247	BP
GO:0040037	negative regulation of fibroblast growth factor receptor signaling pathway	4	0.0247	BP
GO:0030539	male genitalia development	4	0.0247	BP
GO:0007528	neuromuscular junction development	6	0.025	BP
GO:0045661	regulation of myoblast differentiation	6	0.025	BP
GO:0033673	negative regulation of kinase activity	15	0.0254	BP
GO:0003337	mesenchymal to epithelial transition involved in metanephros morphogenesis	3	0.0254	BP
GO:0090520	sphingolipid mediated signaling pathway	3	0.0254	BP
GO:1900272	negative regulation of long-term synaptic potentiation	3	0.0254	BP
GO:0090193	positive regulation of glomerulus development	3	0.0254	BP
GO:0043269	regulation of ion transport	32	0.0255	BP
GO:0009636	response to toxic substance	25	0.0257	BP
GO:0060921	sinoatrial node cell differentiation	2	0.0257	BP
GO:0071673	positive regulation of smooth muscle cell chemotaxis	2	0.0257	BP
GO:2000065	negative regulation of cortisol biosynthetic process	2	0.0257	BP
GO:0061209	cell proliferation involved in mesonephros development	2	0.0257	BP
GO:0038165	oncostatin-M-mediated signaling pathway	2	0.0257	BP
GO:0060596	mammary placode formation	2	0.0257	BP
GO:0048014	Tie signaling pathway	2	0.0257	BP
GO:0003166	bundle of His development	2	0.0257	BP
GO:0061030	epithelial cell differentiation involved in mammary gland alveolus development	2	0.0257	BP
GO:0002605	negative regulation of dendritic cell antigen processing and presentation	2	0.0257	BP
GO:0060686	negative regulation of prostatic bud formation	2	0.0257	BP
GO:0090210	regulation of establishment of blood-brain barrier	2	0.0257	BP
GO:0032345	negative regulation of aldosterone metabolic process	2	0.0257	BP
GO:0032348	negative regulation of aldosterone biosynthetic process	2	0.0257	BP
GO:0010518	positive regulation of phospholipase activity	10	0.0257	BP
GO:0051346	negative regulation of hydrolase activity	22	0.0258	BP
GO:0007389	pattern specification process	22	0.0258	BP
GO:0072210	metanephric nephron development	5	0.0258	BP
GO:0031128	developmental induction	5	0.0258	BP
GO:0010171	body morphogenesis	6	0.0262	BP
GO:0032990	cell part morphogenesis	31	0.0262	BP
GO:0003281	ventricular septum development	7	0.0268	BP
GO:0001937	negative regulation of endothelial cell proliferation	7	0.0268	BP
GO:0051580	regulation of neurotransmitter uptake	4	0.0273	BP
GO:0051348	negative regulation of transferase activity	16	0.0273	BP
GO:0007613	memory	10	0.0279	BP
GO:0060993	kidney morphogenesis	8	0.0279	BP
GO:0014009	glial cell proliferation	6	0.0281	BP
GO:0048332	mesoderm morphogenesis	12	0.0281	BP
GO:0001569	branching involved in blood vessel morphogenesis	5	0.0281	BP
GO:0030501	positive regulation of bone mineralization	5	0.0281	BP
GO:0071900	regulation of protein serine/threonine kinase activity	24	0.0282	BP
GO:0061180	mammary gland epithelium development	7	0.0282	BP
GO:0019229	regulation of vasoconstriction	7	0.0282	BP
GO:0002262	myeloid cell homeostasis	11	0.0282	BP
GO:0006469	negative regulation of protein kinase activity	14	0.0284	BP
GO:0072376	protein activation cascade	12	0.029	BP
GO:0007200	phospholipase C-activating G protein-coupled receptor signaling pathway	8	0.0291	BP
GO:1904035	regulation of epithelial cell apoptotic process	8	0.0291	BP
GO:0048484	enteric nervous system development	3	0.03	BP
GO:0071281	cellular response to iron ion	3	0.03	BP
GO:2001223	negative regulation of neuron migration	3	0.03	BP
GO:2001234	negative regulation of apoptotic signaling pathway	14	0.0301	BP
GO:0030194	positive regulation of blood coagulation	4	0.0302	BP
GO:0072576	liver morphogenesis	4	0.0302	BP
GO:0030728	ovulation	4	0.0302	BP
GO:0085029	extracellular matrix assembly	4	0.0302	BP
GO:0036120	cellular response to platelet-derived growth factor stimulus	4	0.0302	BP
GO:1900048	positive regulation of hemostasis	4	0.0302	BP
GO:0045168	cell-cell signaling involved in cell fate commitment	5	0.0303	BP
GO:0051223	regulation of protein transport	32	0.0303	BP
GO:1901655	cellular response to ketone	8	0.0303	BP
GO:0050920	regulation of chemotaxis	13	0.0305	BP
GO:0072073	kidney epithelium development	10	0.0309	BP
GO:0006956	complement activation	11	0.0312	BP
GO:2001243	negative regulation of intrinsic apoptotic signaling pathway	8	0.0319	BP
GO:1990845	adaptive thermogenesis	10	0.0321	BP
GO:0060323	head morphogenesis	5	0.033	BP
GO:0001657	ureteric bud development	8	0.0334	BP
GO:0007229	integrin-mediated signaling pathway	8	0.0334	BP
GO:0034103	regulation of tissue remodeling	8	0.0334	BP
GO:0045321	leukocyte activation	48	0.0334	BP
GO:0002573	myeloid leukocyte differentiation	13	0.0334	BP
GO:0016202	regulation of striated muscle tissue development	11	0.0334	BP
GO:0050863	regulation of T cell activation	17	0.0335	BP
GO:0036119	response to platelet-derived growth factor	4	0.0337	BP
GO:0006817	phosphate ion transport	4	0.0337	BP
GO:0001819	positive regulation of cytokine production	22	0.0344	BP
GO:0008360	regulation of cell shape	10	0.0346	BP
GO:0043123	positive regulation of I-kappaB kinase/NF-kappaB signaling	11	0.0346	BP
GO:0010595	positive regulation of endothelial cell migration	9	0.0347	BP
GO:0007266	Rho protein signal transduction	12	0.0348	BP
GO:0097190	apoptotic signaling pathway	27	0.0348	BP
GO:0072164	mesonephric tubule development	8	0.0348	BP
GO:0072163	mesonephric epithelium development	8	0.0348	BP
GO:0050727	regulation of inflammatory response	19	0.0348	BP
GO:1901213	regulation of transcription from RNA polymerase II promoter involved in heart development	3	0.035	BP
GO:0090594	inflammatory response to wounding	3	0.035	BP
GO:1900239	regulation of phenotypic switching	3	0.035	BP
GO:0035641	locomotory exploration behavior	3	0.035	BP
GO:0098917	retrograde trans-synaptic signaling	3	0.035	BP
GO:0099550	trans-synaptic signaling, modulating synaptic transmission	3	0.035	BP
GO:2001198	regulation of dendritic cell differentiation	3	0.035	BP
GO:0043901	negative regulation of multi-organism process	13	0.035	BP
GO:0002819	regulation of adaptive immune response	11	0.0353	BP
GO:2000351	regulation of endothelial cell apoptotic process	6	0.0356	BP
GO:0002694	regulation of leukocyte activation	26	0.036	BP
GO:0001654	eye development	19	0.0361	BP
GO:0051155	positive regulation of striated muscle cell differentiation	7	0.0363	BP
GO:0014065	phosphatidylinositol 3-kinase signaling	10	0.0368	BP
GO:0045665	negative regulation of neuron differentiation	14	0.0368	BP
GO:0051254	positive regulation of RNA metabolic process	60	0.0368	BP
GO:0030318	melanocyte differentiation	4	0.0368	BP
GO:0043567	regulation of insulin-like growth factor receptor signaling pathway	4	0.0368	BP
GO:0046697	decidualization	4	0.0368	BP
GO:0002825	regulation of T-helper 1 type immune response	4	0.0368	BP
GO:0034614	cellular response to reactive oxygen species	11	0.0371	BP
GO:0006879	cellular iron ion homeostasis	6	0.0371	BP
GO:0048483	autonomic nervous system development	5	0.0371	BP
GO:0006692	prostanoid metabolic process	5	0.0371	BP
GO:0006693	prostaglandin metabolic process	5	0.0371	BP
GO:0030225	macrophage differentiation	5	0.0371	BP
GO:0045907	positive regulation of vasoconstriction	5	0.0371	BP
GO:0051384	response to glucocorticoid	10	0.0371	BP
GO:1903898	negative regulation of PERK-mediated unfolded protein response	2	0.0371	BP
GO:0072162	metanephric mesenchymal cell differentiation	2	0.0371	BP
GO:0060926	cardiac pacemaker cell development	2	0.0371	BP
GO:1902460	regulation of mesenchymal stem cell proliferation	2	0.0371	BP
GO:0014005	microglia development	2	0.0371	BP
GO:0060005	vestibular reflex	2	0.0371	BP
GO:0003163	sinoatrial node development	2	0.0371	BP
GO:0003164	His-Purkinje system development	2	0.0371	BP
GO:1905907	negative regulation of amyloid fibril formation	2	0.0371	BP
GO:0098942	retrograde trans-synaptic signaling by trans-synaptic protein complex	2	0.0371	BP
GO:0060431	primary lung bud formation	2	0.0371	BP
GO:0031944	negative regulation of glucocorticoid metabolic process	2	0.0371	BP
GO:0031947	negative regulation of glucocorticoid biosynthetic process	2	0.0371	BP
GO:0045636	positive regulation of melanocyte differentiation	2	0.0371	BP
GO:1904395	positive regulation of skeletal muscle acetylcholine-gated channel clustering	2	0.0371	BP
GO:0035426	extracellular matrix-cell signaling	2	0.0371	BP
GO:1990874	vascular associated smooth muscle cell proliferation	7	0.0371	BP
GO:1904705	regulation of vascular associated smooth muscle cell proliferation	7	0.0371	BP
GO:0031016	pancreas development	7	0.0371	BP
GO:0032870	cellular response to hormone stimulus	29	0.0376	BP
GO:0048634	regulation of muscle organ development	11	0.0379	BP
GO:0035690	cellular response to drug	21	0.0381	BP
GO:0150063	visual system development	19	0.0381	BP
GO:0032880	regulation of protein localization	42	0.0381	BP
GO:0045600	positive regulation of fat cell differentiation	6	0.0391	BP
GO:0060193	positive regulation of lipase activity	10	0.0396	BP
GO:0050820	positive regulation of coagulation	4	0.0396	BP
GO:0007617	mating behavior	4	0.0396	BP
GO:0007263	nitric oxide mediated signal transduction	4	0.0396	BP
GO:0072283	metanephric renal vesicle morphogenesis	3	0.0396	BP
GO:0001886	endothelial cell morphogenesis	3	0.0396	BP
GO:0010561	negative regulation of glycoprotein biosynthetic process	3	0.0396	BP
GO:0048070	regulation of developmental pigmentation	3	0.0396	BP
GO:0021978	telencephalon regionalization	3	0.0396	BP
GO:1903960	negative regulation of anion transmembrane transport	3	0.0396	BP
GO:0048715	negative regulation of oligodendrocyte differentiation	3	0.0396	BP
GO:0001823	mesonephros development	8	0.0398	BP
GO:0090100	positive regulation of transmembrane receptor protein serine/threonine kinase signaling pathway	8	0.0398	BP
GO:0007398	ectoderm development	12	0.0412	BP
GO:1904888	cranial skeletal system development	6	0.0412	BP
GO:0060191	regulation of lipase activity	11	0.0415	BP
GO:0044272	sulfur compound biosynthetic process	11	0.0415	BP
GO:0030449	regulation of complement activation	8	0.0416	BP
GO:0048144	fibroblast proliferation	8	0.0416	BP
GO:1901615	organic hydroxy compound metabolic process	24	0.0417	BP
GO:0048880	sensory system development	19	0.0419	BP
GO:0006953	acute-phase response	5	0.0424	BP
GO:0032970	regulation of actin filament-based process	19	0.0428	BP
GO:0014855	striated muscle cell proliferation	7	0.0428	BP
GO:0030036	actin cytoskeleton organization	28	0.043	BP
GO:0033137	negative regulation of peptidyl-serine phosphorylation	4	0.0434	BP
GO:0050650	chondroitin sulfate proteoglycan biosynthetic process	4	0.0434	BP
GO:0035640	exploration behavior	4	0.0434	BP
GO:0042481	regulation of odontogenesis	4	0.0434	BP
GO:0045123	cellular extravasation	6	0.0434	BP
GO:0051092	positive regulation of NF-kappaB transcription factor activity	21	0.0449	BP
GO:0006720	isoprenoid metabolic process	9	0.0453	BP
GO:0002065	columnar/cuboidal epithelial cell differentiation	9	0.0453	BP
GO:0010761	fibroblast migration	5	0.0453	BP
GO:0042088	T-helper 1 type immune response	5	0.0453	BP
GO:0051150	regulation of smooth muscle cell differentiation	5	0.0453	BP
GO:0001662	behavioral fear response	5	0.0453	BP
GO:0048015	phosphatidylinositol-mediated signaling	11	0.0454	BP
GO:0090596	sensory organ morphogenesis	15	0.0457	BP
GO:0045198	establishment of epithelial cell apical/basal polarity	3	0.0458	BP
GO:0072577	endothelial cell apoptotic process	6	0.0459	BP
GO:0042098	T cell proliferation	12	0.0459	BP
GO:0120039	plasma membrane bounded cell projection morphogenesis	29	0.0466	BP
GO:0002822	regulation of adaptive immune response based on somatic recombination of immune receptors built from immunoglobulin superfamily domains	10	0.0466	BP
GO:0071236	cellular response to antibiotic	10	0.0466	BP
GO:0032355	response to estradiol	9	0.0467	BP
GO:0010633	negative regulation of epithelial cell migration	8	0.0469	BP
GO:0051130	positive regulation of cellular component organization	46	0.0473	BP
GO:0097421	liver regeneration	4	0.0473	BP
GO:0060740	prostate gland epithelium morphogenesis	4	0.0473	BP
GO:0055083	monovalent inorganic anion homeostasis	4	0.0473	BP
GO:0043405	regulation of MAP kinase activity	17	0.0475	BP
GO:0042542	response to hydrogen peroxide	10	0.0481	BP
GO:0002209	behavioral defense response	5	0.0482	BP
GO:0033003	regulation of mast cell activation	5	0.0482	BP
GO:0010812	negative regulation of cell-substrate adhesion	6	0.0482	BP
GO:0055025	positive regulation of cardiac muscle tissue development	6	0.0482	BP
GO:0002690	positive regulation of leukocyte chemotaxis	7	0.0489	BP
GO:0034333	adherens junction assembly	7	0.0489	BP
GO:0048017	inositol lipid-mediated signaling	11	0.0495	BP
GO:0098657	import into cell	34	0.0495	BP
GO:0034101	erythrocyte homeostasis	9	0.0496	BP
GO:0002232	leukocyte chemotaxis involved in inflammatory response	2	0.0496	BP
GO:0060920	cardiac pacemaker cell differentiation	2	0.0496	BP
GO:2000064	regulation of cortisol biosynthetic process	2	0.0496	BP
GO:0010757	negative regulation of plasminogen activation	2	0.0496	BP
GO:0090032	negative regulation of steroid hormone biosynthetic process	2	0.0496	BP
GO:0070120	ciliary neurotrophic factor-mediated signaling pathway	2	0.0496	BP
GO:0014004	microglia differentiation	2	0.0496	BP
GO:0097168	mesenchymal stem cell proliferation	2	0.0496	BP
GO:0061304	retinal blood vessel morphogenesis	2	0.0496	BP
GO:0003150	muscular septum morphogenesis	2	0.0496	BP
GO:2000646	positive regulation of receptor catabolic process	2	0.0496	BP
GO:0060685	regulation of prostatic bud formation	2	0.0496	BP
GO:0060687	regulation of branching involved in prostate gland morphogenesis	2	0.0496	BP
GO:0097070	ductus arteriosus closure	2	0.0496	BP
GO:0035633	maintenance of blood-brain barrier	2	0.0496	BP
GO:0071895	odontoblast differentiation	2	0.0496	BP
GO:2001199	negative regulation of dendritic cell differentiation	2	0.0496	BP
GO:2000739	regulation of mesenchymal stem cell differentiation	2	0.0496	BP
GO:0043583	ear development	13	0.0496	BP
GO:0051098	regulation of binding	19	0.0497	BP
GO:0006906	vesicle fusion	36	0.0497	BP
GO:0030858	positive regulation of epithelial cell differentiation	6	0.0499	BP
GO:0050918	positive chemotaxis	6	0.0499	BP
GO:0098542	defense response to other organism	43	0.0499	BP
GO:0048872	homeostasis of number of cells	15	0.0499	BP
GO:0062023	collagen-containing extracellular matrix	57	4.15e-22	CC
GO:0031012	extracellular matrix	61	2.62e-20	CC
GO:0009986	cell surface	59	2.36e-08	CC
GO:0005794	Golgi apparatus	74	2.55e-06	CC
GO:0005788	endoplasmic reticulum lumen	25	8.43e-06	CC
GO:0031226	intrinsic component of plasma membrane	75	2.53e-05	CC
GO:0005604	basement membrane	14	2.72e-05	CC
GO:0005887	integral component of plasma membrane	70	0.000117	CC
GO:0031258	lamellipodium membrane	6	0.0005	CC
GO:1990909	Wnt signalosome	5	0.00128	CC
GO:1990851	Wnt-Frizzled-LRP5/6 complex	5	0.0022	CC
GO:0071953	elastic fiber	3	0.00224	CC
GO:0031091	platelet alpha granule	10	0.00224	CC
GO:0098805	whole membrane	66	0.00224	CC
GO:0097478	leaflet of membrane bilayer	32	0.0026	CC
GO:0098552	side of membrane	32	0.0026	CC
GO:0097179	protease inhibitor complex	3	0.00372	CC
GO:1904090	peptidase inhibitor complex	3	0.00372	CC
GO:0072562	blood microparticle	12	0.0047	CC
GO:0005581	collagen trimer	9	0.00504	CC
GO:0005764	lysosome	32	0.0122	CC
GO:0000323	lytic vacuole	32	0.0122	CC
GO:0008074	guanylate cyclase complex, soluble	2	0.0126	CC
GO:0005900	oncostatin-M receptor complex	2	0.0126	CC
GO:0098797	plasma membrane protein complex	31	0.0126	CC
GO:0005925	focal adhesion	21	0.0128	CC
GO:0005912	adherens junction	26	0.0128	CC
GO:0005796	Golgi lumen	9	0.0128	CC
GO:0030055	cell-substrate junction	21	0.0156	CC
GO:0031093	platelet alpha granule lumen	7	0.0156	CC
GO:0070161	anchoring junction	26	0.0156	CC
GO:0005667	transcription regulator complex	22	0.0156	CC
GO:0009897	external side of plasma membrane	22	0.0156	CC
GO:0045121	membrane raft	20	0.0156	CC
GO:0098857	membrane microdomain	20	0.0156	CC
GO:0031527	filopodium membrane	4	0.0156	CC
GO:0005884	actin filament	24	0.0156	CC
GO:0031232	extrinsic component of external side of plasma membrane	3	0.0189	CC
GO:0097197	tetraspanin-enriched microdomain	3	0.0189	CC
GO:0030175	filopodium	9	0.0191	CC
GO:0098589	membrane region	20	0.0191	CC
GO:0005768	endosome	37	0.0191	CC
GO:0019897	extrinsic component of plasma membrane	12	0.0191	CC
GO:0005896	interleukin-6 receptor complex	2	0.0191	CC
GO:0071062	alphav-beta3 integrin-vitronectin complex	2	0.0191	CC
GO:0061851	leading edge of lamellipodium	2	0.0191	CC
GO:0043202	lysosomal lumen	8	0.0191	CC
GO:0005765	lysosomal membrane	18	0.0213	CC
GO:0098852	lytic vacuole membrane	18	0.0215	CC
GO:0000139	Golgi membrane	31	0.0224	CC
GO:0019898	extrinsic component of membrane	17	0.0227	CC
GO:0043005	neuron projection	55	0.028	CC
GO:0005789	endoplasmic reticulum membrane	40	0.0288	CC
GO:0036477	somatodendritic compartment	40	0.0297	CC
GO:0070110	ciliary neurotrophic factor receptor complex	2	0.032	CC
GO:0099503	secretory vesicle	39	0.0351	CC
GO:0005795	Golgi stack	10	0.0353	CC
GO:0042175	nuclear outer membrane-endoplasmic reticulum membrane network	40	0.0377	CC
GO:0005774	vacuolar membrane	19	0.0379	CC
GO:0043235	receptor complex	22	0.0438	CC
GO:0031256	leading edge membrane	11	0.0456	CC
GO:0030054	cell junction	46	0.0481	CC
GO:0032580	Golgi cisterna membrane	7	0.0485	CC
GO:0005102	signaling receptor binding	91	2.78e-08	MF
GO:0005201	extracellular matrix structural constituent	21	1.18e-06	MF
GO:0005178	integrin binding	19	1.18e-06	MF
GO:0005539	glycosaminoglycan binding	24	2.76e-06	MF
GO:0008201	heparin binding	20	3.95e-06	MF
GO:0019838	growth factor binding	21	3.95e-06	MF
GO:0005518	collagen binding	13	1.09e-05	MF
GO:0002020	protease binding	26	3.13e-05	MF
GO:1901681	sulfur compound binding	23	5.39e-05	MF
GO:0071936	coreceptor activity involved in Wnt signaling pathway	5	0.000111	MF
GO:0050840	extracellular matrix binding	10	0.000285	MF
GO:0061134	peptidase regulator activity	19	0.000285	MF
GO:0019955	cytokine binding	16	0.00062	MF
GO:0008081	phosphoric diester hydrolase activity	19	0.000704	MF
GO:0061135	endopeptidase regulator activity	16	0.000881	MF
GO:0004867	serine-type endopeptidase inhibitor activity	11	0.00131	MF
GO:0004866	endopeptidase inhibitor activity	15	0.00195	MF
GO:0004252	serine-type endopeptidase activity	19	0.00195	MF
GO:0004175	endopeptidase activity	41	0.00224	MF
GO:0030414	peptidase inhibitor activity	15	0.0026	MF
GO:0008233	peptidase activity	55	0.0026	MF
GO:0004016	adenylate cyclase activity	18	0.00276	MF
GO:1904399	heparan sulfate binding	3	0.00276	MF
GO:0042802	identical protein binding	76	0.00314	MF
GO:0008236	serine-type peptidase activity	19	0.00411	MF
GO:0050839	cell adhesion molecule binding	28	0.0046	MF
GO:0016825	hydrolase activity, acting on acid phosphorus-nitrogen bonds	19	0.0046	MF
GO:0017171	serine hydrolase activity	19	0.0046	MF
GO:0042578	phosphoric ester hydrolase activity	34	0.00488	MF
GO:0004620	phospholipase activity	18	0.00734	MF
GO:0009975	cyclase activity	18	0.00734	MF
GO:0016849	phosphorus-oxygen lyase activity	18	0.00734	MF
GO:0008083	growth factor activity	13	0.00836	MF
GO:1904929	coreceptor activity involved in Wnt signaling pathway, planar cell polarity pathway	3	0.00874	MF
GO:0070051	fibrinogen binding	3	0.00874	MF
GO:0005160	transforming growth factor beta receptor binding	7	0.0102	MF
GO:0008237	metallopeptidase activity	15	0.0104	MF
GO:0070851	growth factor receptor binding	12	0.0108	MF
GO:0042803	protein homodimerization activity	43	0.0108	MF
GO:0017147	Wnt-protein binding	6	0.011	MF
GO:0044877	protein-containing complex binding	53	0.0139	MF
GO:0004222	metalloendopeptidase activity	11	0.0141	MF
GO:1904121	phosphatidylethanolamine transfer activity	2	0.0141	MF
GO:0019981	interleukin-6 binding	2	0.0141	MF
GO:0047006	17-alpha,20-alpha-dihydroxypregn-4-en-3-one dehydrogenase activity	2	0.0141	MF
GO:0047805	cytidylate cyclase activity	2	0.0141	MF
GO:0004915	interleukin-6 receptor activity	2	0.0141	MF
GO:0004962	endothelin receptor activity	2	0.0141	MF
GO:0005161	platelet-derived growth factor receptor binding	4	0.0148	MF
GO:0004857	enzyme inhibitor activity	21	0.0156	MF
GO:0004713	protein tyrosine kinase activity	15	0.0172	MF
GO:0042813	Wnt-activated receptor activity	4	0.0176	MF
GO:0046914	transition metal ion binding	45	0.018	MF
GO:0046983	protein dimerization activity	58	0.0186	MF
GO:0030145	manganese ion binding	7	0.019	MF
GO:0015026	coreceptor activity	6	0.0213	MF
GO:0005509	calcium ion binding	32	0.0245	MF
GO:0035035	histone acetyltransferase binding	5	0.0249	MF
GO:0016298	lipase activity	18	0.0249	MF
GO:0004672	protein kinase activity	50	0.0249	MF
GO:0004745	retinol dehydrogenase activity	4	0.0269	MF
GO:0001965	G-protein alpha-subunit binding	5	0.0269	MF
GO:0001968	fibronectin binding	5	0.0269	MF
GO:1904928	coreceptor activity involved in canonical Wnt signaling pathway	2	0.0292	MF
GO:0047237	glucuronylgalactosylproteoglycan 4-beta-N-acetylgalactosaminyltransferase activity	2	0.0292	MF
GO:0008449	N-acetylglucosamine-6-sulfatase activity	2	0.0292	MF
GO:0004924	oncostatin-M receptor activity	2	0.0292	MF
GO:0004784	superoxide dismutase activity	3	0.0329	MF
GO:0016721	oxidoreductase activity, acting on superoxide radicals as acceptor	3	0.0329	MF
GO:0019199	transmembrane receptor protein kinase activity	9	0.0329	MF
GO:0004629	phospholipase C activity	11	0.0329	MF
GO:0030021	extracellular matrix structural constituent conferring compression resistance	4	0.0334	MF
GO:0060089	molecular transducer activity	64	0.0385	MF
GO:0016209	antioxidant activity	8	0.0386	MF
GO:0004714	transmembrane receptor protein tyrosine kinase activity	8	0.0386	MF
GO:0019904	protein domain specific binding	34	0.0386	MF
GO:0031994	insulin-like growth factor I binding	3	0.0387	MF
GO:0042577	lipid phosphatase activity	3	0.0387	MF
GO:0016628	oxidoreductase activity, acting on the CH-CH group of donors, NAD or NADP as acceptor	4	0.0464	MF
GO:0042392	sphingosine-1-phosphate phosphatase activity	2	0.0464	MF
GO:0015114	phosphate ion transmembrane transporter activity	3	0.0464	MF
GO:0070700	BMP receptor binding	3	0.0464	MF
GO:0008195	phosphatidate phosphatase activity	3	0.0464	MF
GO terms with FDR (false discovery rate) less than 0.01 are listed.
GO: gene ontology. DEGs: differentially expressed genes. CM: conditioned media. ATII: alveolar type II. BP: Biological Process; CC: Cellular Component; MF: Molecular Function.
