# Supplementary material for: Bidirectional epithelial–mesenchymal crosstalk provides self-sustaining profibrotic signals in pulmonary fibrosis
Source: J Biol Chem. 2021 Aug 18;297(3):101096. doi: 10.1016/j.jbc.2021.101096 (PMC8435701; doi:10.1016/j.jbc.2021.101096)
Supplement: Table S4 [file mmc5.xlsx]

## Sheet: Supplementary Table 4
Supplementary Table 4 GO analysis of down-regulated DEGs in MRC5 cells treated with CM from 4-OHT-treated vs. control ATIIER:KRASV12 cells.
Term	Description	Shared genes	FDR	Classification
GO:0000278	mitotic cell cycle	129	1.97e-64	BP
GO:0007049	cell cycle	162	2.59e-63	BP
GO:1903047	mitotic cell cycle process	118	1.83e-59	BP
GO:0022402	cell cycle process	140	2.2e-59	BP
GO:0051301	cell division	86	5.73e-42	BP
GO:0051726	regulation of cell cycle	108	7.21e-30	BP
GO:0007051	spindle organization	52	1.62e-29	BP
GO:0051276	chromosome organization	100	3.9e-29	BP
GO:0071840	cellular component organization or biogenesis	259	1.67e-28	BP
GO:1902850	microtubule cytoskeleton organization involved in mitosis	47	3e-28	BP
GO:0000226	microtubule cytoskeleton organization	73	3.13e-28	BP
GO:0016043	cellular component organization	252	3.25e-28	BP
GO:0007052	mitotic spindle organization	44	2.85e-27	BP
GO:0000280	nuclear division	54	6.21e-27	BP
GO:0006996	organelle organization	186	2.39e-26	BP
GO:0140014	mitotic nuclear division	42	2.41e-26	BP
GO:0007017	microtubule-based process	80	4.26e-26	BP
GO:0048285	organelle fission	55	4.63e-26	BP
GO:0007059	chromosome segregation	52	4.86e-26	BP
GO:0009987	cellular process	446	3.81e-24	BP
GO:0098813	nuclear chromosome segregation	45	9.75e-24	BP
GO:0010564	regulation of cell cycle process	77	1.37e-23	BP
GO:0007346	regulation of mitotic cell cycle	68	9.91e-22	BP
GO:0000070	mitotic sister chromatid segregation	33	1.46e-21	BP
GO:0000819	sister chromatid segregation	36	1.59e-21	BP
GO:0022403	cell cycle phase	46	1.78e-21	BP
GO:0098763	mitotic cell cycle phase	46	1.85e-21	BP
GO:0044848	biological phase	46	1.92e-21	BP
GO:0007010	cytoskeleton organization	93	3.35e-21	BP
GO:0000087	mitotic M phase	38	4.84e-21	BP
GO:0000279	M phase	38	5e-21	BP
GO:0071103	DNA conformation change	47	2.15e-20	BP
GO:0051128	regulation of cellular component organization	136	8.34e-20	BP
GO:0044770	cell cycle phase transition	45	2e-19	BP
GO:0044772	mitotic cell cycle phase transition	44	4.76e-19	BP
GO:0051983	regulation of chromosome segregation	30	9.93e-19	BP
GO:0000236	mitotic prometaphase	35	2.55e-18	BP
GO:0000090	mitotic anaphase	33	1.59e-17	BP
GO:0051322	anaphase	33	1.63e-17	BP
GO:1901987	regulation of cell cycle phase transition	52	1.67e-17	BP
GO:0033043	regulation of organelle organization	91	1.71e-17	BP
GO:1901990	regulation of mitotic cell cycle phase transition	49	7.9e-17	BP
GO:0006260	DNA replication	36	2.06e-16	BP
GO:0090068	positive regulation of cell cycle process	41	3.33e-16	BP
GO:0006259	DNA metabolic process	63	3.73e-15	BP
GO:0045787	positive regulation of cell cycle	45	4.8e-15	BP
GO:0007088	regulation of mitotic nuclear division	31	4.84e-15	BP
GO:0008150	biological_process	465	2.1e-14	BP
GO:0000075	cell cycle checkpoint	32	4.7e-14	BP
GO:0007093	mitotic cell cycle checkpoint	29	5.67e-14	BP
GO:0033045	regulation of sister chromatid segregation	23	6.54e-14	BP
GO:0006323	DNA packaging	31	1.06e-13	BP
GO:0051783	regulation of nuclear division	31	1.53e-13	BP
GO:0006974	cellular response to DNA damage stimulus	61	2.32e-13	BP
GO:0048523	negative regulation of cellular process	192	2.4e-13	BP
GO:0006139	nucleobase-containing compound metabolic process	132	2.77e-13	BP
GO:0010965	regulation of mitotic sister chromatid separation	20	3.27e-13	BP
GO:0048522	positive regulation of cellular process	214	5.53e-13	BP
GO:0050794	regulation of cellular process	342	6.04e-13	BP
GO:0022607	cellular component assembly	117	9e-13	BP
GO:0033044	regulation of chromosome organization	40	9.29e-13	BP
GO:1905818	regulation of chromosome separation	20	1.04e-12	BP
GO:0045786	negative regulation of cell cycle	50	1.49e-12	BP
GO:1901360	organic cyclic compound metabolic process	144	1.94e-12	BP
GO:0044843	cell cycle G1/S phase transition	25	2.43e-12	BP
GO:0046483	heterocycle metabolic process	135	2.51e-12	BP
GO:0044085	cellular component biogenesis	124	2.6e-12	BP
GO:0048519	negative regulation of biological process	206	2.98e-12	BP
GO:0033554	cellular response to stress	95	3.37e-12	BP
GO:0006725	cellular aromatic compound metabolic process	136	3.58e-12	BP
GO:0033047	regulation of mitotic sister chromatid segregation	20	3.59e-12	BP
GO:0045930	negative regulation of mitotic cell cycle	36	4.36e-12	BP
GO:0030071	regulation of mitotic metaphase/anaphase transition	18	9.42e-12	BP
GO:0032502	developmental process	215	1e-11	BP
GO:0000082	G1/S transition of mitotic cell cycle	24	1.18e-11	BP
GO:0048518	positive regulation of biological process	224	1.25e-11	BP
GO:0051130	positive regulation of cellular component organization	74	1.35e-11	BP
GO:0050789	regulation of biological process	349	1.41e-11	BP
GO:1902099	regulation of metaphase/anaphase transition of cell cycle	18	1.43e-11	BP
GO:0090304	nucleic acid metabolic process	111	1.43e-11	BP
GO:0051640	organelle localization	49	2.4e-11	BP
GO:0006281	DNA repair	45	2.92e-11	BP
GO:0051716	cellular response to stimulus	230	3.58e-11	BP
GO:0050896	response to stimulus	276	5.35e-11	BP
GO:0010033	response to organic substance	132	6.84e-11	BP
GO:0034641	cellular nitrogen compound metabolic process	144	6.86e-11	BP
GO:0010948	negative regulation of cell cycle process	35	7.42e-11	BP
GO:0071310	cellular response to organic substance	111	1.16e-10	BP
GO:0065007	biological regulation	360	1.19e-10	BP
GO:0044237	cellular metabolic process	257	1.33e-10	BP
GO:0048856	anatomical structure development	198	2.43e-10	BP
GO:0000281	mitotic cytokinesis	18	2.66e-10	BP
GO:0006950	response to stress	148	3.16e-10	BP
GO:1901988	negative regulation of cell cycle phase transition	29	3.17e-10	BP
GO:1901991	negative regulation of mitotic cell cycle phase transition	28	3.53e-10	BP
GO:0006261	DNA-dependent DNA replication	22	3.7e-10	BP
GO:0043170	macromolecule metabolic process	219	7.06e-10	BP
GO:1902749	regulation of cell cycle G2/M phase transition	27	1.24e-09	BP
GO:0007275	multicellular organism development	185	1.42e-09	BP
GO:0044403	symbiotic process	57	1.44e-09	BP
GO:0033046	negative regulation of sister chromatid segregation	13	2.48e-09	BP
GO:0030261	chromosome condensation	14	2.54e-09	BP
GO:0045931	positive regulation of mitotic cell cycle	23	2.69e-09	BP
GO:0000910	cytokinesis	20	2.77e-09	BP
GO:0009893	positive regulation of metabolic process	152	2.79e-09	BP
GO:0051985	negative regulation of chromosome segregation	13	3.21e-09	BP
GO:0051321	meiotic cell cycle	27	3.23e-09	BP
GO:0061640	cytoskeleton-dependent cytokinesis	19	3.39e-09	BP
GO:0006807	nitrogen compound metabolic process	235	3.67e-09	BP
GO:0044260	cellular macromolecule metabolic process	186	3.69e-09	BP
GO:0051656	establishment of organelle localization	35	4.65e-09	BP
GO:0048731	system development	167	5.14e-09	BP
GO:0010389	regulation of G2/M transition of mitotic cell cycle	25	5.87e-09	BP
GO:0016032	viral process	52	6.06e-09	BP
GO:2000816	negative regulation of mitotic sister chromatid separation	12	6.09e-09	BP
GO:0060255	regulation of macromolecule metabolic process	218	6.48e-09	BP
GO:0051129	negative regulation of cellular component organization	49	8.05e-09	BP
GO:1905819	negative regulation of chromosome separation	12	8.22e-09	BP
GO:2001251	negative regulation of chromosome organization	21	8.38e-09	BP
GO:0019222	regulation of metabolic process	231	1.1e-08	BP
GO:0070887	cellular response to chemical stimulus	122	1.17e-08	BP
GO:0031577	spindle checkpoint	11	1.44e-08	BP
GO:0071173	spindle assembly checkpoint	11	1.45e-08	BP
GO:0071174	mitotic spindle checkpoint	11	1.47e-08	BP
GO:0007094	mitotic spindle assembly checkpoint	11	1.48e-08	BP
GO:0033048	negative regulation of mitotic sister chromatid segregation	12	1.48e-08	BP
GO:0042221	response to chemical	163	1.69e-08	BP
GO:0032392	DNA geometric change	19	1.8e-08	BP
GO:1901989	positive regulation of cell cycle phase transition	18	2.09e-08	BP
GO:0031325	positive regulation of cellular metabolic process	136	2.15e-08	BP
GO:0006270	DNA replication initiation	12	2.49e-08	BP
GO:0045841	negative regulation of mitotic metaphase/anaphase transition	11	2.78e-08	BP
GO:0031323	regulation of cellular metabolic process	211	3.01e-08	BP
GO:0071704	organic substance metabolic process	253	3.36e-08	BP
GO:0010639	negative regulation of organelle organization	34	3.6e-08	BP
GO:1902100	negative regulation of metaphase/anaphase transition of cell cycle	11	3.76e-08	BP
GO:1903046	meiotic cell cycle process	22	3.88e-08	BP
GO:0051171	regulation of nitrogen compound metabolic process	200	4.94e-08	BP
GO:0044238	primary metabolic process	242	5.23e-08	BP
GO:0051641	cellular localization	121	5.64e-08	BP
GO:0010604	positive regulation of macromolecule metabolic process	139	6.49e-08	BP
GO:0051173	positive regulation of nitrogen compound metabolic process	129	6.52e-08	BP
GO:0008152	metabolic process	265	6.79e-08	BP
GO:0080090	regulation of primary metabolic process	204	7.09e-08	BP
GO:0071824	protein-DNA complex subunit organization	26	7.48e-08	BP
GO:0065009	regulation of molecular function	123	7.88e-08	BP
GO:0034508	centromere complex assembly	12	8.46e-08	BP
GO:0032501	multicellular organismal process	229	9.63e-08	BP
GO:0010638	positive regulation of organelle organization	43	1.04e-07	BP
GO:0050000	chromosome localization	15	1.08e-07	BP
GO:0051303	establishment of chromosome localization	15	1.09e-07	BP
GO:0045839	negative regulation of mitotic nuclear division	12	1.68e-07	BP
GO:0031570	DNA integrity checkpoint	20	1.69e-07	BP
GO:0009892	negative regulation of metabolic process	122	2.01e-07	BP
GO:0065004	protein-DNA complex assembly	23	2.28e-07	BP
GO:0032508	DNA duplex unwinding	17	2.33e-07	BP
GO:0051310	metaphase plate congression	13	2.61e-07	BP
GO:0140013	meiotic nuclear division	20	2.71e-07	BP
GO:0048869	cellular developmental process	142	2.74e-07	BP
GO:0051225	spindle assembly	16	2.76e-07	BP
GO:0051493	regulation of cytoskeleton organization	39	3.05e-07	BP
GO:0031023	microtubule organizing center organization	16	4.08e-07	BP
GO:0051383	kinetochore organization	9	4.22e-07	BP
GO:0007098	centrosome cycle	15	4.65e-07	BP
GO:1901992	positive regulation of mitotic cell cycle phase transition	15	4.67e-07	BP
GO:0031145	anaphase-promoting complex-dependent catabolic process	15	5.33e-07	BP
GO:0090307	mitotic spindle assembly	12	7.02e-07	BP
GO:0009719	response to endogenous stimulus	70	8.76e-07	BP
GO:0044093	positive regulation of molecular function	82	9.13e-07	BP
GO:0051179	localization	193	9.3e-07	BP
GO:0051784	negative regulation of nuclear division	12	1.02e-06	BP
GO:0050793	regulation of developmental process	107	1.06e-06	BP
GO:0051246	regulation of protein metabolic process	112	1.29e-06	BP
GO:0045132	meiotic chromosome segregation	15	1.33e-06	BP
GO:0000086	G2/M transition of mitotic cell cycle	18	1.45e-06	BP
GO:0044839	cell cycle G2/M phase transition	18	1.77e-06	BP
GO:0050790	regulation of catalytic activity	98	1.85e-06	BP
GO:0051094	positive regulation of developmental process	67	2.22e-06	BP
GO:0070925	organelle assembly	45	2.27e-06	BP
GO:0048513	animal organ development	122	2.36e-06	BP
GO:0031055	chromatin remodeling at centromere	10	3.2e-06	BP
GO:0006325	chromatin organization	42	3.2e-06	BP
GO:0051338	regulation of transferase activity	54	3.41e-06	BP
GO:0030154	cell differentiation	136	3.46e-06	BP
GO:0022414	reproductive process	68	3.67e-06	BP
GO:0032268	regulation of cellular protein metabolic process	105	3.72e-06	BP
GO:0000003	reproduction	68	3.83e-06	BP
GO:0010605	negative regulation of macromolecule metabolic process	110	3.83e-06	BP
GO:0033260	nuclear DNA replication	11	3.91e-06	BP
GO:0031324	negative regulation of cellular metabolic process	103	3.91e-06	BP
GO:0044786	cell cycle DNA replication	11	4.68e-06	BP
GO:0009059	macromolecule biosynthetic process	78	4.85e-06	BP
GO:0034645	cellular macromolecule biosynthetic process	76	4.92e-06	BP
GO:1902806	regulation of cell cycle G1/S phase transition	19	6.79e-06	BP
GO:0043085	positive regulation of catalytic activity	68	6.79e-06	BP
GO:0070507	regulation of microtubule cytoskeleton organization	20	6.8e-06	BP
GO:0000077	DNA damage checkpoint	17	7.56e-06	BP
GO:2000026	regulation of multicellular organismal development	87	8.18e-06	BP
GO:0000727	double-strand break repair via break-induced replication	7	8.66e-06	BP
GO:0006336	DNA replication-independent nucleosome assembly	10	8.68e-06	BP
GO:0044774	mitotic DNA integrity checkpoint	15	8.78e-06	BP
GO:0034724	DNA replication-independent nucleosome organization	10	1.05e-05	BP
GO:0031497	chromatin assembly	17	1.16e-05	BP
GO:0034080	CENP-A containing nucleosome assembly	9	1.2e-05	BP
GO:0061641	CENP-A containing chromatin organization	9	1.2e-05	BP
GO:0019220	regulation of phosphate metabolic process	78	1.22e-05	BP
GO:0051988	regulation of attachment of spindle microtubules to kinetochore	7	1.26e-05	BP
GO:0014070	response to organic cyclic compound	49	1.27e-05	BP
GO:0007399	nervous system development	96	1.4e-05	BP
GO:0006333	chromatin assembly or disassembly	18	1.41e-05	BP
GO:0016572	histone phosphorylation	9	1.47e-05	BP
GO:0051174	regulation of phosphorus metabolic process	78	1.71e-05	BP
GO:0032886	regulation of microtubule-based process	21	1.95e-05	BP
GO:0000079	regulation of cyclin-dependent protein serine/threonine kinase activity	14	2e-05	BP
GO:0007080	mitotic metaphase plate congression	10	2.13e-05	BP
GO:0032270	positive regulation of cellular protein metabolic process	71	2.19e-05	BP
GO:0036388	pre-replicative complex assembly	6	2.3e-05	BP
GO:0006267	pre-replicative complex assembly involved in nuclear cell cycle DNA replication	6	2.31e-05	BP
GO:1902299	pre-replicative complex assembly involved in cell cycle DNA replication	6	2.32e-05	BP
GO:2000045	regulation of G1/S transition of mitotic cell cycle	17	2.55e-05	BP
GO:0051172	negative regulation of nitrogen compound metabolic process	94	2.83e-05	BP
GO:0009058	biosynthetic process	109	2.84e-05	BP
GO:0072401	signal transduction involved in DNA integrity checkpoint	12	2.94e-05	BP
GO:0072422	signal transduction involved in DNA damage checkpoint	12	2.95e-05	BP
GO:0034728	nucleosome organization	17	2.95e-05	BP
GO:1904029	regulation of cyclin-dependent protein kinase activity	14	2.96e-05	BP
GO:0043933	protein-containing complex subunit organization	68	2.97e-05	BP
GO:0072395	signal transduction involved in cell cycle checkpoint	12	3.32e-05	BP
GO:0007076	mitotic chromosome condensation	7	3.39e-05	BP
GO:0043486	histone exchange	10	4e-05	BP
GO:0070848	response to growth factor	33	4.05e-05	BP
GO:0051239	regulation of multicellular organismal process	117	4.07e-05	BP
GO:0031100	animal organ regeneration	12	4.19e-05	BP
GO:0006310	DNA recombination	20	4.73e-05	BP
GO:1901700	response to oxygen-containing compound	69	4.87e-05	BP
GO:0051347	positive regulation of transferase activity	39	4.88e-05	BP
GO:0031327	negative regulation of cellular biosynthetic process	68	5e-05	BP
GO:0033993	response to lipid	45	6.1e-05	BP
GO:1901576	organic substance biosynthetic process	106	6.11e-05	BP
GO:2000113	negative regulation of cellular macromolecule biosynthetic process	63	6.42e-05	BP
GO:0045595	regulation of cell differentiation	77	7.44e-05	BP
GO:0006271	DNA strand elongation involved in DNA replication	7	8.12e-05	BP
GO:0010558	negative regulation of macromolecule biosynthetic process	65	8.32e-05	BP
GO:0006334	nucleosome assembly	14	8.87e-05	BP
GO:0010629	negative regulation of gene expression	79	8.89e-05	BP
GO:0010628	positive regulation of gene expression	91	8.89e-05	BP
GO:0000724	double-strand break repair via homologous recombination	13	8.9e-05	BP
GO:0010468	regulation of gene expression	159	9.26e-05	BP
GO:0071363	cellular response to growth factor stimulus	31	9.38e-05	BP
GO:0009890	negative regulation of biosynthetic process	68	9.38e-05	BP
GO:0034622	cellular protein-containing complex assembly	43	9.39e-05	BP
GO:0000725	recombinational repair	13	9.66e-05	BP
GO:0051247	positive regulation of protein metabolic process	72	0.000103	BP
GO:0044773	mitotic DNA damage checkpoint	13	0.000106	BP
GO:0070192	chromosome organization involved in meiotic cell cycle	11	0.000118	BP
GO:1901701	cellular response to oxygen-containing compound	51	0.000127	BP
GO:0008608	attachment of spindle microtubules to kinetochore	7	0.000132	BP
GO:0051240	positive regulation of multicellular organismal process	73	0.000145	BP
GO:0051336	regulation of hydrolase activity	58	0.000146	BP
GO:0065003	protein-containing complex assembly	58	0.000149	BP
GO:0044249	cellular biosynthetic process	101	0.000149	BP
GO:0042770	signal transduction in response to DNA damage	13	0.000152	BP
GO:0032465	regulation of cytokinesis	12	0.000166	BP
GO:0006338	chromatin remodeling	17	0.000175	BP
GO:0042325	regulation of phosphorylation	68	0.000182	BP
GO:2001252	positive regulation of chromosome organization	17	0.000198	BP
GO:1903827	regulation of cellular protein localization	33	0.000208	BP
GO:1903311	regulation of mRNA metabolic process	24	0.000219	BP
GO:0019219	regulation of nucleobase-containing compound metabolic process	135	0.000221	BP
GO:0006302	double-strand break repair	17	0.000223	BP
GO:0010032	meiotic chromosome condensation	5	0.000225	BP
GO:0071495	cellular response to endogenous stimulus	54	0.000225	BP
GO:0071156	regulation of cell cycle arrest	13	0.000233	BP
GO:0009653	anatomical structure morphogenesis	84	0.000233	BP
GO:0051704	multi-organism process	50	0.00024	BP
GO:0022008	neurogenesis	69	0.000253	BP
GO:0022616	DNA strand elongation	7	0.000256	BP
GO:0051098	regulation of binding	25	0.000256	BP
GO:0051649	establishment of localization in cell	89	0.000256	BP
GO:0051302	regulation of cell division	16	0.000257	BP
GO:0034654	nucleobase-containing compound biosynthetic process	51	0.000263	BP
GO:1901362	organic cyclic compound biosynthetic process	58	0.000265	BP
GO:0000088	mitotic prophase	6	0.00028	BP
GO:0051324	prophase	6	0.000281	BP
GO:0043044	ATP-dependent chromatin remodeling	11	0.000301	BP
GO:0018130	heterocycle biosynthetic process	53	0.000312	BP
GO:0051653	spindle localization	9	0.00034	BP
GO:0019438	aromatic compound biosynthetic process	53	0.00034	BP
GO:0071897	DNA biosynthetic process	13	0.000343	BP
GO:0008284	positive regulation of cell population proliferation	45	0.000357	BP
GO:0010720	positive regulation of cell development	32	0.000363	BP
GO:0060284	regulation of cell development	46	0.000363	BP
GO:0030330	DNA damage response, signal transduction by p53 class mediator	11	0.000364	BP
GO:0071396	cellular response to lipid	31	0.000364	BP
GO:0006268	DNA unwinding involved in DNA replication	6	0.000365	BP
GO:0019058	viral life cycle	18	0.000369	BP
GO:0051234	establishment of localization	151	0.000382	BP
GO:1901698	response to nitrogen compound	50	0.000393	BP
GO:0031571	mitotic G1 DNA damage checkpoint	10	0.000394	BP
GO:0042493	response to drug	21	0.000408	BP
GO:0006928	movement of cell or subcellular component	65	0.000428	BP
GO:0048146	positive regulation of fibroblast proliferation	9	0.00043	BP
GO:0045597	positive regulation of cell differentiation	47	0.00043	BP
GO:0051052	regulation of DNA metabolic process	24	0.000431	BP
GO:0031399	regulation of protein modification process	74	0.000432	BP
GO:0044783	G1 DNA damage checkpoint	10	0.000433	BP
GO:0044819	mitotic G1/S transition checkpoint	10	0.000435	BP
GO:0032467	positive regulation of cytokinesis	8	0.000453	BP
GO:0071158	positive regulation of cell cycle arrest	11	0.000472	BP
GO:0051054	positive regulation of DNA metabolic process	17	0.000473	BP
GO:0048732	gland development	26	0.000492	BP
GO:0006890	retrograde vesicle-mediated transport, Golgi to endoplasmic reticulum	11	0.000517	BP
GO:0044419	interspecies interaction between organisms	79	0.000527	BP
GO:0051962	positive regulation of nervous system development	31	0.000539	BP
GO:0010608	posttranscriptional regulation of gene expression	31	0.000551	BP
GO:0051253	negative regulation of RNA metabolic process	58	0.000567	BP
GO:0071459	protein localization to chromosome, centromeric region	6	0.000589	BP
GO:0072528	pyrimidine-containing compound biosynthetic process	9	0.000611	BP
GO:0031099	regeneration	15	0.000611	BP
GO:0050767	regulation of neurogenesis	41	0.000617	BP
GO:0071900	regulation of protein serine/threonine kinase activity	30	0.00063	BP
GO:0045892	negative regulation of transcription, DNA-templated	53	0.000667	BP
GO:0045934	negative regulation of nucleobase-containing compound metabolic process	61	0.000696	BP
GO:0009123	nucleoside monophosphate metabolic process	10	0.00072	BP
GO:0043549	regulation of kinase activity	43	0.000745	BP
GO:0044380	protein localization to cytoskeleton	8	0.000798	BP
GO:0001649	osteoblast differentiation	13	0.000803	BP
GO:0001568	blood vessel development	29	0.000809	BP
GO:0071398	cellular response to fatty acid	9	0.000859	BP
GO:0006977	DNA damage response, signal transduction by p53 class mediator resulting in cell cycle arrest	9	0.000861	BP
GO:0044271	cellular nitrogen compound biosynthetic process	66	0.000874	BP
GO:0045840	positive regulation of mitotic nuclear division	9	0.00095	BP
GO:1902400	intracellular signal transduction involved in G1 DNA damage checkpoint	9	0.000953	BP
GO:1902402	signal transduction involved in mitotic DNA damage checkpoint	9	0.000956	BP
GO:1902403	signal transduction involved in mitotic DNA integrity checkpoint	9	0.000959	BP
GO:0072413	signal transduction involved in mitotic cell cycle checkpoint	9	0.000962	BP
GO:0072431	signal transduction involved in mitotic G1 DNA damage checkpoint	9	0.000964	BP
GO:1903507	negative regulation of nucleic acid-templated transcription	54	0.000964	BP
GO:1902679	negative regulation of RNA biosynthetic process	54	0.000986	BP
GO:0006468	protein phosphorylation	44	0.000995	BP
GO:0051293	establishment of spindle localization	8	0.00102	BP
GO:0045859	regulation of protein kinase activity	39	0.00102	BP
GO:0050769	positive regulation of neurogenesis	28	0.00111	BP
GO:0007595	lactation	8	0.00117	BP
GO:0051984	positive regulation of chromosome segregation	7	0.00123	BP
GO:0007077	mitotic nuclear envelope disassembly	5	0.00125	BP
GO:0051255	spindle midzone assembly	5	0.00125	BP
GO:1902969	mitotic DNA replication	5	0.00125	BP
GO:0048699	generation of neurons	63	0.00125	BP
GO:1903829	positive regulation of cellular protein localization	22	0.00131	BP
GO:0001944	vasculature development	29	0.00131	BP
GO:0030334	regulation of cell migration	41	0.00135	BP
GO:0120035	regulation of plasma membrane bounded cell projection organization	35	0.00139	BP
GO:0022411	cellular component disassembly	24	0.00146	BP
GO:0016310	phosphorylation	54	0.00147	BP
GO:1901654	response to ketone	16	0.00149	BP
GO:0019886	antigen processing and presentation of exogenous peptide antigen via MHC class II	11	0.00151	BP
GO:0009966	regulation of signal transduction	107	0.00154	BP
GO:0031344	regulation of cell projection organization	35	0.00159	BP
GO:0050878	regulation of body fluid levels	28	0.0016	BP
GO:0051382	kinetochore assembly	5	0.00162	BP
GO:0040001	establishment of mitotic spindle localization	7	0.00162	BP
GO:0072527	pyrimidine-containing compound metabolic process	11	0.00162	BP
GO:0072358	cardiovascular system development	29	0.00163	BP
GO:1902808	positive regulation of cell cycle G1/S phase transition	8	0.00164	BP
GO:0010243	response to organonitrogen compound	45	0.0017	BP
GO:0034502	protein localization to chromosome	9	0.00173	BP
GO:0002504	antigen processing and presentation of peptide or polysaccharide antigen via MHC class II	11	0.00173	BP
GO:0002495	antigen processing and presentation of peptide antigen via MHC class II	11	0.00173	BP
GO:0051248	negative regulation of protein metabolic process	49	0.00179	BP
GO:0032506	cytokinetic process	7	0.00186	BP
GO:0051960	regulation of nervous system development	43	0.00186	BP
GO:0030900	forebrain development	24	0.00187	BP
GO:0035295	tube development	40	0.00187	BP
GO:0048145	regulation of fibroblast proliferation	10	0.00188	BP
GO:0045666	positive regulation of neuron differentiation	23	0.00196	BP
GO:0044409	entry into host	11	0.002	BP
GO:0051093	negative regulation of developmental process	44	0.00201	BP
GO:0034501	protein localization to kinetochore	5	0.00207	BP
GO:0072698	protein localization to microtubule cytoskeleton	7	0.00212	BP
GO:0051701	interaction with host	14	0.00212	BP
GO:0040017	positive regulation of locomotion	30	0.00215	BP
GO:0051272	positive regulation of cellular component movement	30	0.00217	BP
GO:1902750	negative regulation of cell cycle G2/M phase transition	11	0.00229	BP
GO:0043067	regulation of programmed cell death	62	0.00229	BP
GO:0031328	positive regulation of cellular biosynthetic process	76	0.0023	BP
GO:0044092	negative regulation of molecular function	50	0.00235	BP
GO:0071392	cellular response to estradiol stimulus	7	0.00241	BP
GO:0032355	response to estradiol	13	0.00241	BP
GO:2000145	regulation of cell motility	42	0.00241	BP
GO:0030335	positive regulation of cell migration	28	0.00249	BP
GO:0009891	positive regulation of biosynthetic process	77	0.00253	BP
GO:0097435	supramolecular fiber organization	27	0.00262	BP
GO:0035239	tube morphogenesis	33	0.00275	BP
GO:0032504	multicellular organism reproduction	39	0.00279	BP
GO:2000134	negative regulation of G1/S transition of mitotic cell cycle	11	0.00282	BP
GO:0052126	movement in host environment	11	0.00283	BP
GO:0071407	cellular response to organic cyclic compound	29	0.00287	BP
GO:0042981	regulation of apoptotic process	61	0.00287	BP
GO:0010035	response to inorganic substance	29	0.00289	BP
GO:0051252	regulation of RNA metabolic process	122	0.00292	BP
GO:0009889	regulation of biosynthetic process	135	0.00301	BP
GO:0023051	regulation of signaling	119	0.00304	BP
GO:0010562	positive regulation of phosphorus metabolic process	49	0.00306	BP
GO:0045937	positive regulation of phosphate metabolic process	49	0.00306	BP
GO:0040012	regulation of locomotion	43	0.00308	BP
GO:0015949	nucleobase-containing small molecule interconversion	6	0.00317	BP
GO:0072359	circulatory system development	40	0.00321	BP
GO:0030397	membrane disassembly	5	0.00323	BP
GO:0051081	nuclear envelope disassembly	5	0.00324	BP
GO:0009263	deoxyribonucleotide biosynthetic process	5	0.00324	BP
GO:1902531	regulation of intracellular signal transduction	68	0.00329	BP
GO:0048583	regulation of response to stimulus	137	0.00336	BP
GO:1902807	negative regulation of cell cycle G1/S phase transition	11	0.0034	BP
GO:0031401	positive regulation of protein modification process	51	0.00344	BP
GO:0007589	body fluid secretion	9	0.00345	BP
GO:0009057	macromolecule catabolic process	45	0.00345	BP
GO:0051785	positive regulation of nuclear division	9	0.00346	BP
GO:0007606	sensory perception of chemical stimulus	1	0.0036	BP
GO:0070542	response to fatty acid	10	0.00371	BP
GO:0050906	detection of stimulus involved in sensory perception	1	0.00372	BP
GO:0001889	liver development	12	0.00376	BP
GO:0048609	multicellular organismal reproductive process	38	0.00377	BP
GO:0034097	response to cytokine	47	0.0038	BP
GO:0060968	regulation of gene silencing	11	0.00385	BP
GO:0000022	mitotic spindle elongation	4	0.00395	BP
GO:0007019	microtubule depolymerization	5	0.00395	BP
GO:0051256	mitotic spindle midzone assembly	4	0.00396	BP
GO:0060341	regulation of cellular localization	44	0.004	BP
GO:0002478	antigen processing and presentation of exogenous peptide antigen	14	0.00401	BP
GO:0031326	regulation of cellular biosynthetic process	132	0.00403	BP
GO:0051270	regulation of cellular component movement	44	0.00405	BP
GO:0046718	viral entry into host cell	10	0.00423	BP
GO:0010646	regulation of cell communication	117	0.00436	BP
GO:0061008	hepaticobiliary system development	12	0.00443	BP
GO:0046605	regulation of centrosome cycle	8	0.00446	BP
GO:0042127	regulation of cell population proliferation	63	0.00453	BP
GO:0030155	regulation of cell adhesion	34	0.00464	BP
GO:0043484	regulation of RNA splicing	13	0.00477	BP
GO:0009124	nucleoside monophosphate biosynthetic process	7	0.00481	BP
GO:0006221	pyrimidine nucleotide biosynthetic process	7	0.00482	BP
GO:1902751	positive regulation of cell cycle G2/M phase transition	6	0.00484	BP
GO:0045596	negative regulation of cell differentiation	34	0.00488	BP
GO:0010941	regulation of cell death	64	0.00516	BP
GO:2000147	positive regulation of cell motility	28	0.00529	BP
GO:0051231	spindle elongation	4	0.00538	BP
GO:0048468	cell development	62	0.00557	BP
GO:0051642	centrosome localization	6	0.00558	BP
GO:0007143	female meiotic nuclear division	6	0.00559	BP
GO:0007167	enzyme linked receptor protein signaling pathway	34	0.00559	BP
GO:0044703	multi-organism reproductive process	43	0.00565	BP
GO:0009725	response to hormone	38	0.00581	BP
GO:0008104	protein localization	78	0.00582	BP
GO:0019884	antigen processing and presentation of exogenous antigen	14	0.00586	BP
GO:0040029	regulation of gene expression, epigenetic	16	0.00589	BP
GO:0043488	regulation of mRNA stability	14	0.00615	BP
GO:0061842	microtubule organizing center localization	6	0.00639	BP
GO:0072331	signal transduction by p53 class mediator	11	0.00669	BP
GO:0043069	negative regulation of programmed cell death	40	0.0067	BP
GO:0009628	response to abiotic stimulus	48	0.00674	BP
GO:0010557	positive regulation of macromolecule biosynthetic process	71	0.00691	BP
GO:0032204	regulation of telomere maintenance	9	0.00698	BP
GO:0001932	regulation of protein phosphorylation	56	0.00714	BP
GO:0097421	liver regeneration	6	0.00726	BP
GO:0009611	response to wounding	27	0.00726	BP
GO:0050685	positive regulation of mRNA processing	6	0.00728	BP
GO:0007420	brain development	35	0.00742	BP
GO:1990778	protein localization to cell periphery	16	0.00751	BP
GO:0045664	regulation of neuron differentiation	32	0.00763	BP
GO:0010976	positive regulation of neuron projection development	18	0.00778	BP
GO:1900182	positive regulation of protein localization to nucleus	9	0.00807	BP
GO:0006998	nuclear envelope organization	9	0.00808	BP
GO:0000083	regulation of transcription involved in G1/S transition of mitotic cell cycle	6	0.00824	BP
GO:0031572	G2 DNA damage checkpoint	6	0.00826	BP
GO:0048002	antigen processing and presentation of peptide antigen	14	0.00843	BP
GO:0009968	negative regulation of signal transduction	51	0.00847	BP
GO:0045935	positive regulation of nucleobase-containing compound metabolic process	70	0.00853	BP
GO:0090287	regulation of cellular response to growth factor stimulus	18	0.00861	BP
GO:0072659	protein localization to plasma membrane	14	0.00879	BP
GO:0043066	negative regulation of apoptotic process	39	0.00883	BP
GO:0031346	positive regulation of cell projection organization	22	0.00884	BP
GO:0032206	positive regulation of telomere maintenance	7	0.00894	BP
GO:0019953	sexual reproduction	37	0.00895	BP
GO:0051315	attachment of mitotic spindle microtubules to kinetochore	4	0.00912	BP
GO:0043487	regulation of RNA stability	14	0.00914	BP
GO:0009262	deoxyribonucleotide metabolic process	6	0.00925	BP
GO:0010556	regulation of macromolecule biosynthetic process	126	0.0093	BP
GO:0007063	regulation of sister chromatid cohesion	5	0.00965	BP
GO:0044087	regulation of cellular component biogenesis	41	0.00979	BP
GO:0031109	microtubule polymerization or depolymerization	7	0.00982	BP
GO:0007084	mitotic nuclear envelope reassembly	7	0.00984	BP
GO:0051781	positive regulation of cell division	9	0.00984	BP
GO:0019882	antigen processing and presentation	15	0.0101	BP
GO:1900087	positive regulation of G1/S transition of mitotic cell cycle	6	0.0103	BP
GO:0010975	regulation of neuron projection development	26	0.0103	BP
GO:0060322	head development	36	0.0103	BP
GO:0033036	macromolecule localization	86	0.0103	BP
GO:0009112	nucleobase metabolic process	6	0.0104	BP
GO:0007276	gamete generation	32	0.0105	BP
GO:0007018	microtubule-based movement	17	0.0109	BP
GO:0048026	positive regulation of mRNA splicing, via spliceosome	5	0.0112	BP
GO:0009147	pyrimidine nucleoside triphosphate metabolic process	5	0.0112	BP
GO:0035024	negative regulation of Rho protein signal transduction	5	0.0112	BP
GO:2000573	positive regulation of DNA biosynthetic process	8	0.0112	BP
GO:1901565	organonitrogen compound catabolic process	44	0.0112	BP
GO:0030951	establishment or maintenance of microtubule cytoskeleton polarity	3	0.0114	BP
GO:0035404	histone-serine phosphorylation	4	0.0114	BP
GO:0120036	plasma membrane bounded cell projection organization	46	0.0114	BP
GO:0051261	protein depolymerization	6	0.0115	BP
GO:1904358	positive regulation of telomere maintenance via telomere lengthening	6	0.0115	BP
GO:0048511	rhythmic process	17	0.0115	BP
GO:0033674	positive regulation of kinase activity	29	0.0115	BP
GO:0000902	cell morphogenesis	33	0.0116	BP
GO:0060548	negative regulation of cell death	42	0.0116	BP
GO:0030879	mammary gland development	11	0.0119	BP
GO:0051099	positive regulation of binding	13	0.012	BP
GO:0048646	anatomical structure formation involved in morphogenesis	38	0.0124	BP
GO:1900180	regulation of protein localization to nucleus	11	0.0126	BP
GO:0031468	nuclear envelope reassembly	7	0.0127	BP
GO:0008283	cell population proliferation	25	0.0127	BP
GO:0051494	negative regulation of cytoskeleton organization	12	0.0128	BP
GO:0007608	sensory perception of smell	1	0.0129	BP
GO:0048514	blood vessel morphogenesis	22	0.013	BP
GO:0010972	negative regulation of G2/M transition of mitotic cell cycle	9	0.0135	BP
GO:0030163	protein catabolic process	31	0.0135	BP
GO:0071345	cellular response to cytokine stimulus	42	0.0135	BP
GO:0007186	G protein-coupled receptor signaling pathway	10	0.0136	BP
GO:0006405	RNA export from nucleus	11	0.0139	BP
GO:2000112	regulation of cellular macromolecule biosynthetic process	121	0.0139	BP
GO:0000212	meiotic spindle organization	4	0.014	BP
GO:0009265	2'-deoxyribonucleotide biosynthetic process	4	0.014	BP
GO:0046385	deoxyribose phosphate biosynthetic process	4	0.014	BP
GO:0051346	negative regulation of hydrolase activity	24	0.014	BP
GO:0030030	cell projection organization	47	0.014	BP
GO:0030866	cortical actin cytoskeleton organization	6	0.0141	BP
GO:0010648	negative regulation of cell communication	54	0.0146	BP
GO:0023057	negative regulation of signaling	54	0.0147	BP
GO:0061013	regulation of mRNA catabolic process	14	0.0151	BP
GO:0007127	meiosis I	10	0.0153	BP
GO:0007292	female gamete generation	11	0.0161	BP
GO:0043086	negative regulation of catalytic activity	35	0.0165	BP
GO:0000912	assembly of actomyosin apparatus involved in cytokinesis	3	0.0167	BP
GO:1902975	mitotic DNA replication initiation	3	0.0167	BP
GO:1902315	nuclear cell cycle DNA replication initiation	3	0.0168	BP
GO:1902292	cell cycle DNA replication initiation	3	0.0168	BP
GO:0000915	actomyosin contractile ring assembly	3	0.0168	BP
GO:0070306	lens fiber cell differentiation	5	0.0168	BP
GO:1904666	regulation of ubiquitin protein ligase activity	5	0.0168	BP
GO:0061982	meiosis I cell cycle process	10	0.017	BP
GO:1904668	positive regulation of ubiquitin protein ligase activity	4	0.0171	BP
GO:0015931	nucleobase-containing compound transport	16	0.0173	BP
GO:0009894	regulation of catabolic process	42	0.0183	BP
GO:0001503	ossification	16	0.0186	BP
GO:0006915	apoptotic process	38	0.0186	BP
GO:0006793	phosphorus metabolic process	74	0.0186	BP
GO:0043087	regulation of GTPase activity	24	0.0187	BP
GO:0043393	regulation of protein binding	14	0.019	BP
GO:0010810	regulation of cell-substrate adhesion	14	0.019	BP
GO:0010971	positive regulation of G2/M transition of mitotic cell cycle	5	0.0192	BP
GO:0055086	nucleobase-containing small molecule metabolic process	26	0.0192	BP
GO:0032388	positive regulation of intracellular transport	15	0.0199	BP
GO:0051168	nuclear export	12	0.02	BP
GO:0009411	response to UV	11	0.0204	BP
GO:0110020	regulation of actomyosin structure organization	9	0.0205	BP
GO:0033750	ribosome localization	4	0.0207	BP
GO:0000054	ribosomal subunit export from nucleus	4	0.0207	BP
GO:0006220	pyrimidine nucleotide metabolic process	7	0.0207	BP
GO:0032269	negative regulation of cellular protein metabolic process	42	0.0208	BP
GO:0021537	telencephalon development	16	0.021	BP
GO:1902903	regulation of supramolecular fiber organization	20	0.021	BP
GO:0051169	nuclear transport	16	0.0217	BP
GO:0021987	cerebral cortex development	10	0.022	BP
GO:0051058	negative regulation of small GTPase mediated signal transduction	7	0.0224	BP
GO:0045815	positive regulation of gene expression, epigenetic	7	0.0224	BP
GO:0034613	cellular protein localization	59	0.0224	BP
GO:0031536	positive regulation of exit from mitosis	3	0.0233	BP
GO:0016321	female meiosis chromosome segregation	3	0.0233	BP
GO:0042327	positive regulation of phosphorylation	43	0.0233	BP
GO:0044837	actomyosin contractile ring organization	3	0.0234	BP
GO:0070727	cellular macromolecule localization	59	0.0234	BP
GO:0051241	negative regulation of multicellular organismal process	47	0.0238	BP
GO:0032231	regulation of actin filament bundle assembly	9	0.024	BP
GO:0045143	homologous chromosome segregation	7	0.0241	BP
GO:0043547	positive regulation of GTPase activity	21	0.0241	BP
GO:0051345	positive regulation of hydrolase activity	33	0.0241	BP
GO:0051495	positive regulation of cytoskeleton organization	14	0.0242	BP
GO:0065008	regulation of biological quality	124	0.0242	BP
GO:0071428	rRNA-containing ribonucleoprotein complex export from nucleus	4	0.0244	BP
GO:0010498	proteasomal protein catabolic process	19	0.0244	BP
GO:0006357	regulation of transcription by RNA polymerase II	74	0.0246	BP
GO:0040011	locomotion	50	0.0252	BP
GO:1902904	negative regulation of supramolecular fiber organization	11	0.0253	BP
GO:1904356	regulation of telomere maintenance via telomere lengthening	7	0.0258	BP
GO:1901293	nucleoside phosphate biosynthetic process	15	0.0258	BP
GO:0010256	endomembrane system organization	23	0.0259	BP
GO:0051100	negative regulation of binding	12	0.0263	BP
GO:0010811	positive regulation of cell-substrate adhesion	10	0.0266	BP
GO:0000132	establishment of mitotic spindle orientation	5	0.0273	BP
GO:0042060	wound healing	22	0.0273	BP
GO:0044818	mitotic G2/M transition checkpoint	5	0.0274	BP
GO:0035722	interleukin-12-mediated signaling pathway	6	0.0274	BP
GO:0032570	response to progesterone	6	0.0275	BP
GO:1901888	regulation of cell junction assembly	13	0.0275	BP
GO:0090092	regulation of transmembrane receptor protein serine/threonine kinase signaling pathway	15	0.0275	BP
GO:0071426	ribonucleoprotein complex export from nucleus	10	0.0277	BP
GO:0080134	regulation of response to stress	58	0.0277	BP
GO:0000904	cell morphogenesis involved in differentiation	26	0.0279	BP
GO:0007178	transmembrane receptor protein serine/threonine kinase signaling pathway	13	0.0283	BP
GO:0007568	aging	16	0.0283	BP
GO:0071166	ribonucleoprotein complex localization	10	0.0291	BP
GO:0050657	nucleic acid transport	13	0.0293	BP
GO:0002064	epithelial cell development	13	0.0294	BP
GO:0050658	RNA transport	13	0.0294	BP
GO:0006284	base-excision repair	6	0.0298	BP
GO:0006997	nucleus organization	11	0.0298	BP
GO:0006611	protein export from nucleus	11	0.0298	BP
GO:0051304	chromosome separation	5	0.0302	BP
GO:0009394	2'-deoxyribonucleotide metabolic process	5	0.0302	BP
GO:0009211	pyrimidine deoxyribonucleoside triphosphate metabolic process	3	0.0304	BP
GO:0043161	proteasome-mediated ubiquitin-dependent protein catabolic process	18	0.0304	BP
GO:0032880	regulation of protein localization	42	0.0304	BP
GO:0010216	maintenance of DNA methylation	3	0.0305	BP
GO:0022610	biological adhesion	38	0.031	BP
GO:1901575	organic substance catabolic process	62	0.031	BP
GO:0051056	regulation of small GTPase mediated signal transduction	18	0.0311	BP
GO:0032879	regulation of localization	91	0.0311	BP
GO:0051236	establishment of RNA localization	13	0.0312	BP
GO:0007569	cell aging	7	0.0313	BP
GO:0071349	cellular response to interleukin-12	6	0.0322	BP
GO:0022406	membrane docking	12	0.0328	BP
GO:0016569	covalent chromatin modification	19	0.0329	BP
GO:0009200	deoxyribonucleoside triphosphate metabolic process	4	0.0332	BP
GO:0031110	regulation of microtubule polymerization or depolymerization	8	0.0333	BP
GO:0021543	pallium development	12	0.0341	BP
GO:0006796	phosphate-containing compound metabolic process	72	0.0341	BP
GO:0009790	embryo development	40	0.0344	BP
GO:0070671	response to interleukin-12	6	0.0349	BP
GO:0007062	sister chromatid cohesion	6	0.035	BP
GO:0062012	regulation of small molecule metabolic process	22	0.035	BP
GO:1901699	cellular response to nitrogen compound	29	0.0358	BP
GO:0034614	cellular response to reactive oxygen species	10	0.0362	BP
GO:0031503	protein-containing complex localization	15	0.0372	BP
GO:0019692	deoxyribose phosphate metabolic process	5	0.0373	BP
GO:0060964	regulation of gene silencing by miRNA	8	0.0374	BP
GO:0044265	cellular macromolecule catabolic process	37	0.0378	BP
GO:0007096	regulation of exit from mitosis	4	0.0384	BP
GO:0009148	pyrimidine nucleoside triphosphate biosynthetic process	4	0.0384	BP
GO:1902532	negative regulation of intracellular signal transduction	24	0.0384	BP
GO:0046112	nucleobase biosynthetic process	4	0.0385	BP
GO:0046824	positive regulation of nucleocytoplasmic transport	7	0.0385	BP
GO:1901342	regulation of vasculature development	18	0.0385	BP
GO:0009221	pyrimidine deoxyribonucleotide biosynthetic process	3	0.0392	BP
GO:0051299	centrosome separation	3	0.0393	BP
GO:0034401	chromatin organization involved in regulation of transcription	8	0.0393	BP
GO:0051492	regulation of stress fiber assembly	8	0.0394	BP
GO:0010038	response to metal ion	19	0.0394	BP
GO:0006275	regulation of DNA replication	9	0.0395	BP
GO:0051443	positive regulation of ubiquitin-protein transferase activity	5	0.0409	BP
GO:0032212	positive regulation of telomere maintenance via telomerase	5	0.0409	BP
GO:0007163	establishment or maintenance of cell polarity	12	0.0409	BP
GO:2000278	regulation of DNA biosynthetic process	9	0.0415	BP
GO:0045785	positive regulation of cell adhesion	21	0.0423	BP
GO:0045727	positive regulation of translation	10	0.043	BP
GO:0007155	cell adhesion	37	0.043	BP
GO:0060966	regulation of gene silencing by RNA	8	0.0439	BP
GO:0006301	postreplication repair	6	0.044	BP
GO:0009141	nucleoside triphosphate metabolic process	8	0.044	BP
GO:0060147	regulation of posttranscriptional gene silencing	8	0.0441	BP
GO:0006913	nucleocytoplasmic transport	15	0.0441	BP
GO:0048024	regulation of mRNA splicing, via spliceosome	9	0.0458	BP
GO:0007600	sensory perception	9	0.0458	BP
GO:0071902	positive regulation of protein serine/threonine kinase activity	18	0.0466	BP
GO:0046580	negative regulation of Ras protein signal transduction	6	0.0476	BP
GO:0000731	DNA synthesis involved in DNA repair	6	0.0477	BP
GO:0001885	endothelial cell development	6	0.0478	BP
GO:0048193	Golgi vesicle transport	20	0.0481	BP
GO:0016192	vesicle-mediated transport	66	0.0482	BP
GO:0016477	cell migration	38	0.0485	BP
GO:0010942	positive regulation of cell death	30	0.049	BP
GO:0046602	regulation of mitotic centrosome separation	3	0.0492	BP
GO:0030952	establishment or maintenance of cytoskeleton polarity	3	0.0493	BP
GO:0000055	ribosomal large subunit export from nucleus	3	0.0493	BP
GO:0051660	establishment of centrosome localization	3	0.0494	BP
GO:0006213	pyrimidine nucleoside metabolic process	5	0.0494	BP
GO:0051294	establishment of spindle orientation	5	0.0494	BP
GO:0032689	negative regulation of interferon-gamma production	5	0.0495	BP
GO:0043065	positive regulation of apoptotic process	28	0.0495	BP
GO:0000797	condensin core heterodimer	248	2.95e-35	CC
GO:1990665	AnxA2-p11 complex	248	4.6e-35	CC
GO:0000942	condensed nuclear chromosome outer kinetochore	293	3e-25	CC
GO:0097149	centralspindlin complex	55	4.08e-25	CC
GO:0097135	cyclin E2-CDK2 complex	218	3.66e-24	CC
GO:0097125	cyclin B1-CDK1 complex	194	8.07e-24	CC
GO:0032133	chromosome passenger complex	45	8.3e-24	CC
GO:0005638	lamin filament	244	1.15e-22	CC
GO:0031262	Ndc80 complex	244	1.28e-22	CC
GO:0000799	nuclear condensin complex	244	1.44e-22	CC
GO:0000796	condensin complex	41	2.48e-22	CC
GO:0031617	NMS complex	115	2.89e-22	CC
GO:0031298	replication fork protection complex	33	5.53e-21	CC
GO:0042555	MCM complex	51	1.02e-20	CC
GO:0000940	condensed chromosome outer kinetochore	34	1.72e-20	CC
GO:0000778	condensed nuclear chromosome kinetochore	221	3.73e-20	CC
GO:0070938	contractile ring	95	4.26e-20	CC
GO:0005652	nuclear lamina	92	7.33e-20	CC
GO:0051233	spindle midzone	424	1.32e-19	CC
GO:0000780	condensed nuclear chromosome, centromeric region	408	1.11e-18	CC
GO:1990023	mitotic spindle midzone	29	1.78e-18	CC
GO:0000779	condensed chromosome, centromeric region	388	2.61e-18	CC
GO:0000777	condensed chromosome kinetochore	126	3.51e-18	CC
GO:0010369	chromocenter	360	3.18e-16	CC
GO:0000776	kinetochore	377	1.11e-14	CC
GO:1990752	microtubule end	339	9.1e-14	CC
GO:0005721	pericentric heterochromatin	26	1.31e-13	CC
GO:0031616	spindle pole centrosome	44	1.71e-13	CC
GO:0045120	pronucleus	472	3.31e-13	CC
GO:0035371	microtubule plus-end	59	5.94e-13	CC
GO:0097431	mitotic spindle pole	49	5.64e-12	CC
GO:0000775	chromosome, centromeric region	66	5.94e-12	CC
GO:0005876	spindle microtubule	66	7.77e-12	CC
GO:0000793	condensed chromosome	203	9.09e-12	CC
GO:0072686	mitotic spindle	26	1.19e-11	CC
GO:0042575	DNA polymerase complex	56	1.35e-11	CC
GO:0031258	lamellipodium membrane	472	2.08e-11	CC
GO:0005871	kinesin complex	39	4.31e-11	CC
GO:0005680	anaphase-promoting complex	39	7.25e-11	CC
GO:0043596	nuclear replication fork	25	3.97e-10	CC
GO:0000794	condensed nuclear chromosome	56	1.62e-08	CC
GO:0000307	cyclin-dependent protein kinase holoenzyme complex	51	2.95e-08	CC
GO:0098687	chromosomal region	66	6.03e-08	CC
GO:0000922	spindle pole	17	6.95e-08	CC
GO:0005657	replication fork	11	2.35e-07	CC
GO:0030496	midbody	18	4.1e-07	CC
GO:0005819	spindle	13	5.41e-07	CC
GO:0034399	nuclear periphery	82	4.45e-06	CC
GO:0016363	nuclear matrix	9	6.2e-06	CC
GO:0034451	centriolar satellite	86	9.12e-06	CC
GO:0032154	cleavage furrow	7	9.3e-06	CC
GO:0045171	intercellular bridge	86	1.06e-05	CC
GO:0071013	catalytic step 2 spliceosome	6	1.18e-05	CC
GO:0000781	chromosome, telomeric region	87	1.19e-05	CC
GO:0000792	heterochromatin	86	1.47e-05	CC
GO:0005874	microtubule	7	2.38e-05	CC
GO:0005875	microtubule associated complex	9	2.42e-05	CC
GO:0030864	cortical actin cytoskeleton	39	2.54e-05	CC
GO:0005643	nuclear pore	6	6.07e-05	CC
GO:0032153	cell division site	16	7.23e-05	CC
GO:0030863	cortical cytoskeleton	5	7.41e-05	CC
GO:0005925	focal adhesion	11	7.68e-05	CC
GO:0030055	cell-substrate junction	39	9.72e-05	CC
GO:0044815	DNA packaging complex	13	0.000113	CC
GO:0000784	nuclear chromosome, telomeric region	15	0.000118	CC
GO:0005814	centriole	116	0.000174	CC
GO:0001726	ruffle	9	0.000182	CC
GO:0005813	centrosome	31	0.000394	CC
GO:0005815	microtubule organizing center	4	0.000466	CC
GO:0015630	microtubule cytoskeleton	4	0.000801	CC
GO:0099513	polymeric cytoskeletal fiber	11	0.000808	CC
GO:0099080	supramolecular complex	25	0.00094	CC
GO:0005681	spliceosomal complex	15	0.000976	CC
GO:0005694	chromosome	13	0.00169	CC
GO:0099512	supramolecular fiber	6	0.00179	CC
GO:0099081	supramolecular polymer	26	0.00198	CC
GO:0070161	anchoring junction	6	0.00209	CC
GO:0061695	transferase complex, transferring phosphorus-containing groups	7	0.0023	CC
GO:0005730	nucleolus	4	0.00268	CC
GO:0005938	cell cortex	7	0.00293	CC
GO:0018995	host cellular component	11	0.00361	CC
GO:0043657	host cell	3	0.00503	CC
GO:0062023	collagen-containing extracellular matrix	4	0.00505	CC
GO:1990904	ribonucleoprotein complex	3	0.00509	CC
GO:0031012	extracellular matrix	5	0.00576	CC
GO:0005635	nuclear envelope	19	0.0059	CC
GO:0005856	cytoskeleton	9	0.00698	CC
GO:0048471	perinuclear region of cytoplasm	74	0.007	CC
GO:0000228	nuclear chromosome	3	0.00791	CC
GO:0043232	intracellular non-membrane-bounded organelle	3	0.00799	CC
GO:0043228	non-membrane-bounded organelle	10	0.00801	CC
GO:0031252	cell leading edge	3	0.00808	CC
GO:0005654	nucleoplasm	9	0.00813	CC
GO:0015629	actin cytoskeleton	4	0.00817	CC
GO:0031981	nuclear lumen	8	0.00965	CC
GO:0005829	cytosol	133	0.011	CC
GO:0016604	nuclear body	4	0.0122	CC
GO:0043233	organelle lumen	16	0.0131	CC
GO:0070013	intracellular organelle lumen	4	0.0148	CC
GO:0031974	membrane-enclosed lumen	8	0.0148	CC
GO:0070062	extracellular exosome	47	0.0161	CC
GO:1903561	extracellular vesicle	13	0.017	CC
GO:0043230	extracellular organelle	8	0.018	CC
GO:0009986	cell surface	75	0.0191	CC
GO:0005634	nucleus	4	0.0207	CC
GO:0000785	chromatin	4	0.0209	CC
GO:0032991	protein-containing complex	8	0.0247	CC
GO:0030054	cell junction	33	0.0295	CC
GO:0005615	extracellular space	24	0.0296	CC
GO:0120025	plasma membrane bounded cell projection	14	0.0298	CC
GO:0042995	cell projection	21	0.03	CC
GO:0005737	cytoplasm	14	0.0301	CC
GO:0043231	intracellular membrane-bounded organelle	37	0.0326	CC
GO:0005576	extracellular region	7	0.0343	CC
GO:0043229	intracellular organelle	76	0.0355	CC
GO:0043227	membrane-bounded organelle	4	0.0372	CC
GO:0043226	organelle	6	0.0376	CC
GO:0005622	intracellular	4	0.0425	CC
GO:0110165	cellular anatomical entity	2	0.0477	CC
GO:0005575	cellular_component	2	0.0481	CC
GO:0031224	intrinsic component of membrane	2	0.0485	CC
GO:0016021	integral component of membrane	4	0.0486	CC
GO:0005515	protein binding	414	1.22e-35	MF
GO:0005488	binding	448	2.6e-26	MF
GO:0003674	molecular_function	465	3.95e-15	MF
GO:0050839	cell adhesion molecule binding	51	9.47e-14	MF
GO:0005524	ATP binding	91	9.96e-14	MF
GO:0032559	adenyl ribonucleotide binding	93	1.06e-13	MF
GO:0030554	adenyl nucleotide binding	93	1.12e-13	MF
GO:0045296	cadherin binding	39	2.55e-13	MF
GO:1901363	heterocyclic compound binding	222	1.23e-12	MF
GO:0097159	organic cyclic compound binding	224	1.41e-12	MF
GO:0019899	enzyme binding	112	9.66e-12	MF
GO:1901265	nucleoside phosphate binding	108	1.3e-11	MF
GO:0000166	nucleotide binding	108	1.37e-11	MF
GO:0043168	anion binding	129	3.19e-11	MF
GO:0035639	purine ribonucleoside triphosphate binding	96	4.22e-11	MF
GO:0032555	purine ribonucleotide binding	98	5.04e-11	MF
GO:0003723	RNA binding	90	6.01e-11	MF
GO:0017076	purine nucleotide binding	98	6.27e-11	MF
GO:0032553	ribonucleotide binding	98	9.65e-11	MF
GO:0036094	small molecule binding	117	2.09e-10	MF
GO:0097367	carbohydrate derivative binding	107	4.5e-10	MF
GO:0008092	cytoskeletal protein binding	62	6.98e-10	MF
GO:0140097	catalytic activity, acting on DNA	27	1.52e-09	MF
GO:0016887	ATPase activity	36	1.86e-08	MF
GO:0003676	nucleic acid binding	154	3.34e-08	MF
GO:0003678	DNA helicase activity	16	3.65e-08	MF
GO:0044877	protein-containing complex binding	68	6.16e-08	MF
GO:0003682	chromatin binding	41	2.99e-07	MF
GO:0004386	helicase activity	20	3.14e-07	MF
GO:0008094	DNA-dependent ATPase activity	17	5.78e-07	MF
GO:0042802	identical protein binding	84	1.35e-06	MF
GO:0019900	kinase binding	45	4.54e-06	MF
GO:0017111	nucleoside-triphosphatase activity	44	3.77e-05	MF
GO:0003688	DNA replication origin binding	8	4.07e-05	MF
GO:0003697	single-stranded DNA binding	15	4.12e-05	MF
GO:0003779	actin binding	30	5.31e-05	MF
GO:0019901	protein kinase binding	39	5.52e-05	MF
GO:0043167	ion binding	199	5.8e-05	MF
GO:0016462	pyrophosphatase activity	45	7.95e-05	MF
GO:0016817	hydrolase activity, acting on acid anhydrides	45	8e-05	MF
GO:0016818	hydrolase activity, acting on acid anhydrides, in phosphorus-containing anhydrides	45	8.19e-05	MF
GO:0015631	tubulin binding	26	9.6e-05	MF
GO:0008017	microtubule binding	21	0.00015	MF
GO:0003777	microtubule motor activity	11	0.000406	MF
GO:0004930	G protein-coupled receptor activity	3	0.00042	MF
GO:0003774	motor activity	14	0.000546	MF
GO:0043138	3'-5' DNA helicase activity	6	0.000666	MF
GO:0035173	histone kinase activity	6	0.000866	MF
GO:0051015	actin filament binding	17	0.00124	MF
GO:0019904	protein domain specific binding	36	0.00194	MF
GO:0017016	Ras GTPase binding	25	0.00269	MF
GO:0017048	Rho GTPase binding	14	0.00456	MF
GO:0016301	kinase activity	37	0.00508	MF
GO:0016772	transferase activity, transferring phosphorus-containing groups	43	0.00584	MF
GO:0048365	Rac GTPase binding	9	0.00622	MF
GO:0004888	transmembrane signaling receptor activity	11	0.00624	MF
GO:0031267	small GTPase binding	25	0.00631	MF
GO:0051020	GTPase binding	29	0.00728	MF
GO:0003677	DNA binding	87	0.00729	MF
GO:0017116	single-stranded DNA helicase activity	5	0.00825	MF
GO:0003729	mRNA binding	19	0.00825	MF
GO:0043236	laminin binding	6	0.00862	MF
GO:0004672	protein kinase activity	29	0.0203	MF
GO:0003727	single-stranded RNA binding	9	0.0206	MF
GO:0016773	phosphotransferase activity, alcohol group as acceptor	32	0.0238	MF
GO:0038023	signaling receptor activity	16	0.0239	MF
GO:0060089	molecular transducer activity	16	0.0243	MF
GO:0072341	modified amino acid binding	9	0.0245	MF
GO:0030234	enzyme regulator activity	44	0.0248	MF
GO:0050840	extracellular matrix binding	7	0.0307	MF
GO:0004984	olfactory receptor activity	0	0.0309	MF
GO:0001618	virus receptor activity	8	0.0325	MF
GO:0043021	ribonucleoprotein complex binding	11	0.0347	MF
GO:0140272	exogenous protein binding	8	0.0348	MF
GO:0044548	S100 protein binding	4	0.037	MF
GO:0042393	histone binding	15	0.0401	MF
GO terms with FDR (false discovery rate) less than 0.01 are listed.
GO: gene ontology. DEGs: differentially expressed genes. CM: conditioned media. ATII: alveolar type II. BP: Biological Process; CC: Cellular Component; MF: Molecular Function.
