# Supplementary material for: Bidirectional epithelial–mesenchymal crosstalk provides self-sustaining profibrotic signals in pulmonary fibrosis
Source: J Biol Chem. 2021 Aug 18;297(3):101096. doi: 10.1016/j.jbc.2021.101096 (PMC8435701; doi:10.1016/j.jbc.2021.101096)
Supplement: Table S5 [file mmc6.xlsx]

## Sheet: Supplementary Table 5 
Supplementary Table 5 List of secreted proteins in the conditioned media from TGF-β treated (T) vs. control (C) MRC5 cells identified by quantitative proteomic analysis.
protein.Accession	Protein	protein.Description	P-value	log2FC	C1-pseudo	C2-pseudo	C3-pseudo	T1-pseudo	T2-pseudo	T3-pseudo	Identified samples	C1	C2	C3	T1	T2	T3	protein.matchedPeptides_T1	protein.seqCover(%)_T1	protein.matchedPeptides_T2	protein.seqCover(%)_T2	protein.matchedPeptides _T3	protein.seqCover(%)_T3	protein.matchedPeptides_C1	protein.matchedseqCover(%)_C2	protein.matchedPeptides_C2	protein.matchedseqCover(%)_C2	protein.matchedPeptides_C3	protein.seqCover(%)_C3	Gene.name
P01023	A2MG_HUMAN	Alpha-2-macroglobulin OS=Homo sapiens GN=A2M PE=1 SV=3	0.0108284	5.43684	0.262674	1.79484	0.777147	35.6494	37.6453	49.4924	3	0	0	0	35.6494	37.6453	49.4924	13	8.68	12	8.89	13	17.3	10	7.53	13	6.04	0	0	A2M
P17936	IBP3_HUMAN	Insulin-like growth factor-binding protein 3 OS=Homo sapiens GN=IGFBP3 PE=1 SV=2	0.000394108	4.7008	0.262674	1.79484	0.777147	26.0082	22.6016	25.1098	3	0	0	0	26.0082	22.6016	25.1098	5	15.12	5	17.18	6	24.05	5	24.4	0	0	0	0	IGFBP3
P07093	GDN_HUMAN	Glia-derived nexin OS=Homo sapiens GN=SERPINE2 PE=1 SV=1	0.00183964	4.11337	0.262674	1.79484	0.777147	15.502	18.5486	15.0118	3	0	0	0	15.502	18.5486	15.0118	24	52.76	20	46.23	19	45.73	14	36.18	0	0	0	0	SERPINE2
Q92626	PXDN_HUMAN	Peroxidasin homolog OS=Homo sapiens GN=PXDN PE=1 SV=2	0.000128588	3.51099	0.262674	1.79484	0.777147	10.3397	11.3756	10.6004	3	0	0	0	10.3397	11.3756	10.6004	45	36.78	50	42.26	39	30.22	23	20.42	0	0	0	0	PXDN
P21810	PGS1_HUMAN	Biglycan OS=Homo sapiens GN=BGN PE=1 SV=2	0.00128943	2.06379	3.62229	1.79484	2.67325	12.3402	11.6845	9.79965	5	3.62229	0	2.67325	12.3402	11.6845	9.79965	16	42.93	14	41.85	14	38.32	12	34.78	0	0	0	0	BGN
P07996	TSP1_HUMAN	Thrombospondin-1 OS=Homo sapiens GN=THBS1 PE=1 SV=2	0.0268883	1.98461	8.16821	1.79484	0.777147	11.8488	14.844	15.8123	4	8.16821	0	0	11.8488	14.844	15.8123	22	19.49	26	27.44	25	21.79	16	17.09	0	0	0	0	THBS1
P09486	SPRC_HUMAN	SPARC OS=Homo sapiens GN=SPARC PE=1 SV=1	0.0475272	1.80466	8.22933	1.79484	0.777147	14.2117	15.191	8.3313	4	8.22933	0	0	14.2117	15.191	8.3313	9	27.39	8	19.47	7	14.19	8	25.41	5	10.89	0	0	SPARC
P02647	APOA1_HUMAN	Apolipoprotein A-I OS=Homo sapiens GN=APOA1 PE=1 SV=1	0.024256	1.78897	5.11068	1.79484	0.777147	8.56077	7.90143	10.0865	4	5.11068	0	0	8.56077	7.90143	10.0865	2	8.24	5	18.73	3	8.99	3	13.11	0	0	0	0	APOA1
P08572	CO4A2_HUMAN	Collagen alpha-2(IV) chain OS=Homo sapiens GN=COL4A2 PE=1 SV=4	0.0205683	1.46692	7.53054	1.79484	9.16189	13.9587	17.1651	19.9808	5	7.53054	0	9.16189	13.9587	17.1651	19.9808	30	25.18	31	27.34	27	20.33	18	17	0	0	0	0	COL4A2
Q15582	BGH3_HUMAN	Transforming growth factor-beta-induced protein ig-h3 OS=Homo sapiens GN=TGFBI PE=1 SV=1	0.00120426	1.41117	11.6601	9.22244	6.98235	25.3861	26.5381	22.183	6	11.6601	9.22244	6.98235	25.3861	26.5381	22.183	30	39.09	27	38.36	27	38.65	23	28.84	13	14.64	0	0	TGFBI
P08253	MMP2_HUMAN	72 kDa type IV collagenase OS=Homo sapiens GN=MMP2 PE=1 SV=2	0.0398743	1.10617	17.0077	13.4333	11.4105	26.5947	37.8909	25.6092	5	17.0077	13.4333	11.4105	26.5947	37.8909	25.6092	28	43.48	30	48.18	28	47.12	18	36.52	11	20	0	0	MMP2
P02751	FINC_HUMAN	Fibronectin OS=Homo sapiens GN=FN1 PE=1 SV=4	0.0011355	0.999921	41.999	33.2958	35.176	67.5399	78.727	74.6625	6	41.999	33.2958	35.176	67.5399	78.727	74.6625	70	36.5	69	40.11	62	33.15	58	32.82	45	21.96	37	16.22	FN1
Q16270	IBP7_HUMAN	Insulin-like growth factor-binding protein 7 OS=Homo sapiens GN=IGFBP7 PE=1 SV=1	0.000962576	0.659165	25.1691	28.3166	27.2435	41.7215	43.0802	42.6833	6	25.1691	28.3166	27.2435	41.7215	43.0802	42.6833	11	36.88	12	42.91	9	29.08	7	28.72	7	24.11	5	25.53	IGFBP7
Q99715	COCA1_HUMAN	Collagen alpha-1(XII) chain OS=Homo sapiens GN=COL12A1 PE=1 SV=2	0.0419337	0.505173	16.7367	21.0311	14.5554	22.8153	25.3676	26.0792	6	16.7367	21.0311	14.5554	22.8153	25.3676	26.0792	113	39.9	115	44.6	110	41.69	92	32.45	57	20.83	0	0	COL12A1
P01034	CYTC_HUMAN	Cystatin-C OS=Homo sapiens GN=CST3 PE=1 SV=1	0.001771	0.399211	6.86462	6.46248	6.16165	8.57954	8.81303	8.30894	5	6.86462	6.46248	6.16165	8.57954	8.81303	8.30894	4	23.29	4	26.71	6	54.11	6	26.71	4	23.29	4	23.29	CST3
P07585	PGS2_HUMAN	Decorin OS=Homo sapiens GN=DCN PE=1 SV=1	0.00126569	-0.664169	46.9911	42.2958	46.6405	30.7176	25.9983	29.0614	6	46.9911	42.2958	46.6405	30.7176	25.9983	29.0614	15	39.83	16	41.23	14	39	17	47.63	16	41.78	16	39.55	DCN
P51884	LUM_HUMAN	Lumican OS=Homo sapiens GN=LUM PE=1 SV=2	0.0234312	-0.667482	22.2739	22.2246	22.0554	11.9583	13.5777	16.3666	6	22.2739	22.2246	22.0554	11.9583	13.5777	16.3666	13	37.87	10	32.25	12	37.87	14	46.75	9	24.85	12	29.88	LUM
P23528	COF1_HUMAN	Cofilin-1 OS=Homo sapiens GN=CFL1 PE=1 SV=3	0.0525907	1.381	1.9519	1.79484	0.875584	4.44154	4.94933	2.6479	5	1.9519	0	0.875584	4.44154	4.94933	2.6479	6	38.55	2	23.49	0	0	0	0	0	0	0	0	CFL1
P02452	CO1A1_HUMAN	Collagen alpha-1(I) chain OS=Homo sapiens GN=COL1A1 PE=1 SV=5	0.0530129	0.232807	97.6536	102.759	115.218	115.586	128.872	126.446	6	97.6536	102.759	115.218	115.586	128.872	126.446	77	63.39	72	61.61	77	62.57	66	54.44	54	46.79	50	42.21	COL1A1
O00391	QSOX1_HUMAN	Sulfhydryl oxidase 1 OS=Homo sapiens GN=QSOX1 PE=1 SV=3	0.0637823	-0.261917	10.4404	9.19025	8.84415	7.53746	8.361	7.84892	6	10.4404	9.19025	8.84415	7.53746	8.361	7.84892	20	28.78	22	37.08	13	21.15	22	31.73	18	23.69	0	0	QSOX1
Q15063	POSTN_HUMAN	Periostin OS=Homo sapiens GN=POSTN PE=1 SV=2	0.070071	1.20253	2.79968	1.79484	0.777147	3.22174	5.56402	3.57673	4	2.79968	0	0	3.22174	5.56402	3.57673	19	23.56	17	22.13	13	17.11	13	20.57	0	0	0	0	POSTN
P08476	INHBA_HUMAN	Inhibin beta A chain OS=Homo sapiens GN=INHBA PE=1 SV=2	0.0723573	2.49849	0.262674	1.79484	0.777147	3.95825	3.99067	8.06954	3	0	0	0	3.95825	3.99067	8.06954	8	22.3	7	20.66	8	20.66	0	0	0	0	0	0	INHBA
P01024	CO3_HUMAN	Complement C3 OS=Homo sapiens GN=C3 PE=1 SV=2	0.0758625	3.97842	0.262674	1.79484	0.777147	12.0988	9.56286	23.0197	3	0	0	0	12.0988	9.56286	23.0197	21	14.55	18	12.81	24	15.94	11	5.11	0	0	0	0	C3
P04004	VTNC_HUMAN	Vitronectin OS=Homo sapiens GN=VTN PE=1 SV=1	0.0801135	1.19774	3.48466	1.79484	0.777147	4.55823	4.63615	4.69837	4	3.48466	0	0	4.55823	4.63615	4.69837	2	4.39	4	8.37	0	0	0	0	0	0	0	0	VTN
P50454	SERPH_HUMAN	Serpin H1 OS=Homo sapiens GN=SERPINH1 PE=1 SV=2	0.111981	0.646093	5.66105	3.8031	3.14028	5.8865	8.32559	5.51289	6	5.66105	3.8031	3.14028	5.8865	8.32559	5.51289	10	31.58	7	24.64	9	26.08	10	35.17	0	0	0	0	SERPINH1
P06396	GELS_HUMAN	Gelsolin OS=Homo sapiens GN=GSN PE=1 SV=1	0.112551	1.08723	7.70017	1.79484	7.07175	9.54386	9.18909	16.4658	5	7.70017	0	7.07175	9.54386	9.18909	16.4658	21	26.98	14	14.71	17	16.88	14	19.95	8	8.31	0	0	GSN
P36955	PEDF_HUMAN	Pigment epithelium-derived factor OS=Homo sapiens GN=SERPINF1 PE=1 SV=4	0.113097	0.936874	2.7904	1.79484	0.777147	2.59353	3.18132	4.49078	4	2.7904	0	0	2.59353	3.18132	4.49078	11	28.47	8	19.86	9	19.62	8	18.9	0	0	0	0	SERPINF1
P69905	HBA_HUMAN	Hemoglobin subunit alpha OS=Homo sapiens GN=HBA1 PE=1 SV=2	0.118593	0.474182	38.0399	43.1373	30.3667	48.7529	43.2345	62.9617	6	38.0399	43.1373	30.3667	48.7529	43.2345	62.9617	7	42.96	6	42.96	5	34.51	6	42.96	7	42.96	5	33.1	HBA1
Q08431	MFGM_HUMAN	Lactadherin OS=Homo sapiens GN=MFGE8 PE=1 SV=2	0.125115	0.74175	2.36795	1.79484	0.777147	2.97911	2.97895	2.30252	4	2.36795	0	0	2.97911	2.97895	2.30252	9	29.46	9	28.42	0	0	0	0	0	0	0	0	MFGE8
P01008	ANT3_HUMAN	Antithrombin-III OS=Homo sapiens GN=SERPINC1 PE=1 SV=1	0.130763	0.950927	8.50071	1.79484	4.62456	8.84301	9.30897	10.6903	6	8.50071	0	4.62456	8.84301	9.30897	10.6903	13	24.78	10	16.81	10	16.59	12	19.83	9	17.24	0	0	SERPINC1
P12111	CO6A3_HUMAN	Collagen alpha-3(VI) chain OS=Homo sapiens GN=COL6A3 PE=1 SV=5	0.137312	2.01878	8.94192	1.79484	7.88777	16.0504	41.4046	18.0192	5	8.94192	0	7.88777	16.0504	41.4046	18.0192	111	39.25	106	37.08	108	38.18	82	28.64	0	0	0	0	COL6A3
P02769	ALBU_HUMAN	Serum albumin OS=Homo sapiens GN=ALB PE=1 SV=2	0.137425	-0.706128	245.328	229.116	187.674	205.605	76.8696	123.38	6	245.328	229.116	187.674	205.605	76.8696	123.38	45	59.31	50	64.58	39	49.59	41	57.99	33	47.45	27	38.06	ALB
Q15113	PCOC1_HUMAN	Procollagen C-endopeptidase enhancer 1 OS=Homo sapiens GN=PCOLCE PE=1 SV=2	0.139077	0.981575	3.95651	1.79484	0.777147	4.29966	5.22794	3.36369	4	3.95651	0	0	4.29966	5.22794	3.36369	5	14.25	2	5.57	3	14.7	6	11.58	0	0	0	0	PCOLCE
P13645	K1C10_HUMAN	Keratin_ type I cytoskeletal 10 OS=Homo sapiens GN=KRT10 PE=1 SV=6	0.153519	-4.1033	8.35927	1.79484	12.9269	0.158222	0.310318	0.874344	2	8.35927	0	12.9269	0	0	0	0	0	0	0	0	0	10	18.32	0	0	0	0	KRT10
P09382	LEG1_HUMAN	Galectin-1 OS=Homo sapiens GN=LGALS1 PE=1 SV=2	0.155721	-1.13534	2.15446	1.79484	3.10031	0.158222	2.17663	0.874344	3	2.15446	0	3.10031	0	2.17663	0	4	30.37	5	25.19	0	0	4	30.37	0	0	0	0	LGALS1
Q6UXA7	CF015_HUMAN	Uncharacterized protein C6orf15 OS=Homo sapiens GN=C6orf15 PE=2 SV=3	0.185952	-7.60036	0.262674	138.964	121.373	0.158222	0.310318	0.874344	2	0	138.964	121.373	0	0	0	0	0	0	0	0	0	0	0	0	0	0	0	C6orf15
P20908	CO5A1_HUMAN	Collagen alpha-1(V) chain OS=Homo sapiens GN=COL5A1 PE=1 SV=3	0.186991	2.64806	0.262674	1.79484	0.777147	9.07488	7.81907	0.874344	2	0	0	0	9.07488	7.81907	0	14	10.61	15	11.32	0	0	0	0	0	0	0	0	COL5A1
P02765	FETUA_HUMAN	Alpha-2-HS-glycoprotein OS=Homo sapiens GN=AHSG PE=1 SV=1	0.201927	-0.554084	79.4245	119.107	148.967	70.5304	90.0905	76.0572	6	79.4245	119.107	148.967	70.5304	90.0905	76.0572	5	8.72	6	11.44	6	11.44	5	8.72	8	17.17	4	6.81	AHSG
P12109	CO6A1_HUMAN	Collagen alpha-1(VI) chain OS=Homo sapiens GN=COL6A1 PE=1 SV=3	0.209459	0.774677	11.7198	1.79484	8.4467	14.4641	12.8456	10.2619	4	11.7198	0	8.4467	14.4641	12.8456	10.2619	21	23.93	16	19.46	19	21.89	17	20.04	14	15.76	0	0	COL6A1
P14618	KPYM_HUMAN	Pyruvate kinase isozymes M1/M2 OS=Homo sapiens GN=PKM PE=1 SV=4	0.21078	1.86537	0.262674	1.79484	0.777147	3.74408	5.71001	0.874344	2	0	0	0	3.74408	5.71001	0	11	27.5	12	30.7	0	0	0	0	0	0	0	0	PKM
Q9Y281	COF2_HUMAN	Cofilin-2 OS=Homo sapiens GN=CFL2 PE=1 SV=1	0.240353	-1.74847	0.262674	1.79484	2.4546	0.158222	0.310318	0.874344	1	0	0	2.4546	0	0	0	0	0	1	6.63	0	0	0	0	0	0	0	0	CFL2
Q14624	ITIH4_HUMAN	Inter-alpha-trypsin inhibitor heavy chain H4 OS=Homo sapiens GN=ITIH4 PE=1 SV=4	0.240985	2.96113	0.262674	1.79484	0.777147	0.158222	8.34746	13.5688	2	0	0	0	0	8.34746	13.5688	0	0	0	0	0	0	0	0	0	0	0	0	ITIH4
P68032	ACTC_HUMAN	Actin_ alpha cardiac muscle 1 OS=Homo sapiens GN=ACTC1 PE=1 SV=1	0.246725	1.24287	0.262674	1.79484	0.777147	3.61786	2.21655	0.874344	3	0	0	0.777147	3.61786	2.21655	0	20	43.5	23	38.99	21	45.62	18	36.07	13	26.79	15	31.83	ACTC1
P04264	K2C1_HUMAN	Keratin_ type II cytoskeletal 1 OS=Homo sapiens GN=KRT1 PE=1 SV=6	0.253728	-0.676513	21.3313	9.5765	22.4669	8.95514	16.1588	8.28135	6	21.3313	9.5765	22.4669	8.95514	16.1588	8.28135	12	26.4	19	33.85	11	18.32	23	38.51	8	14.91	12	19.72	KRT1
P35527	K1C9_HUMAN	Keratin_ type I cytoskeletal 9 OS=Homo sapiens GN=KRT9 PE=1 SV=3	0.269183	-0.65136	22.4574	10.4817	26.3925	9.16599	15.3719	13.2374	6	22.4574	10.4817	26.3925	9.16599	15.3719	13.2374	10	12.2	16	35.15	10	14.61	17	31.78	11	15.89	8	11.56	KRT9
Q9BUD6	SPON2_HUMAN	Spondin-2 OS=Homo sapiens GN=SPON2 PE=1 SV=3	0.281208	1.50849	0.262674	1.79484	0.777147	3.60507	0.310318	4.14956	2	0	0	0	3.60507	0	4.14956	4	11.18	3	18.43	4	9.97	0	0	0	0	0	0	SPON2
P01033	TIMP1_HUMAN	Metalloproteinase inhibitor 1 OS=Homo sapiens GN=TIMP1 PE=1 SV=1	0.282135	-0.58149	22.443	12.7922	11.0907	8.66671	11.0333	11.2583	6	22.443	12.7922	11.0907	8.66671	11.0333	11.2583	5	28.5	4	27.54	1	5.8	3	15.46	3	20.29	2	7.25	TIMP1
P02771	FETA_HUMAN	Alpha-fetoprotein OS=Homo sapiens GN=AFP PE=1 SV=1	0.288234	0.736326	32.6681	1.79484	25.7772	32.5965	31.7522	36.0071	6	32.6681	0	25.7772	32.5965	31.7522	36.0071	8	15.11	14	17.73	8	14.94	9	19.54	0	0	0	0	AFP
P24593	IBP5_HUMAN	Insulin-like growth factor-binding protein 5 OS=Homo sapiens GN=IGFBP5 PE=1 SV=1	0.289902	-2.83287	6.99592	1.79484	0.777147	0.158222	0.310318	0.874344	1	6.99592	0	0	0	0	0	0	0	0	0	0	0	0	0	9	21.69	0	0	IGFBP5
Q14393	GAS6_HUMAN	Growth arrest-specific protein 6 OS=Homo sapiens GN=GAS6 PE=1 SV=2	0.296394	2.14011	0.262674	1.79484	0.777147	0.158222	4.18047	8.15642	2	0	0	0	0	4.18047	8.15642	16	27.6	11	18.03	0	0	0	0	0	0	0	0	GAS6
P40261	NNMT_HUMAN	Nicotinamide N-methyltransferase OS=Homo sapiens GN=NNMT PE=1 SV=1	0.311933	1.92625	19.1395	1.79484	0.777147	0.158222	30.1216	52.2379	3	19.1395	0	0	0	30.1216	52.2379	2	3.41	2	3.41	1	3.41	2	3.41	0	0	0	0	NNMT
Q12841	FSTL1_HUMAN	Follistatin-related protein 1 OS=Homo sapiens GN=FSTL1 PE=1 SV=1	0.319377	0.235621	17.6354	19.7808	25.7056	20.33	26.7718	27.2188	5	17.6354	19.7808	25.7056	20.33	26.7718	27.2188	12	30.19	12	37.34	12	36.04	10	35.39	8	27.27	7	17.53	FSTL1
Q01995	TAGL_HUMAN	Transgelin OS=Homo sapiens GN=TAGLN PE=1 SV=4	0.322771	3.07921	0.262674	1.79484	1.51727	1.8058	4.7966	23.6099	4	0	0	1.51727	1.8058	4.7966	23.6099	7	30.85	8	35.82	0	0	0	0	0	0	0	0	TAGLN
P04217	A1BG_HUMAN	Alpha-1B-glycoprotein OS=Homo sapiens GN=A1BG PE=1 SV=4	0.330091	1.71638	0.262674	1.79484	0.777147	0.158222	3.12374	6.03305	2	0	0	0	0	3.12374	6.03305	2	2.42	0	0	0	0	0	0	0	0	0	0	A1BG
P05997	CO5A2_HUMAN	Collagen alpha-2(V) chain OS=Homo sapiens GN=COL5A2 PE=1 SV=3	0.335207	0.585223	11.5043	1.79484	8.30939	8.80571	11.9112	11.7018	4	11.5043	0	8.30939	8.80571	11.9112	11.7018	37	29.15	30	29.69	36	32.96	35	27.48	0	0	0	0	COL5A2
Q02750	MP2K1_HUMAN	Dual specificity mitogen-activated protein kinase kinase 1 OS=Homo sapiens GN=MAP2K1 PE=1 SV=2	0.340569	-2.84869	0.262674	1.79484	7.61587	0.158222	0.310318	0.874344	1	0	0	7.61587	0	0	0	0	0	0	0	0	0	0	0	0	0	0	0	MAP2K1
P04259	K2C6B_HUMAN	Keratin_ type II cytoskeletal 6B OS=Homo sapiens GN=KRT6B PE=1 SV=5	0.342937	-1.57658	12.2943	1.79484	3.81169	0.158222	2.49997	3.34352	5	12.2943	0	3.81169	0	2.49997	3.34352	3	4.61	4	4.61	0	0	8	13.3	0	0	4	5.5	KRT6B
P12035	K2C3_HUMAN	Keratin_ type II cytoskeletal 3 OS=Homo sapiens GN=KRT3 PE=1 SV=3	0.359432	-3.17956	0.262674	1.79484	10.1095	0.158222	0.310318	0.874344	1	0	0	10.1095	0	0	0	0	0	0	0	0	0	0	0	0	0	0	0	KRT3
P04406	G3P_HUMAN	Glyceraldehyde-3-phosphate dehydrogenase OS=Homo sapiens GN=GAPDH PE=1 SV=3	0.359461	1.12787	0.262674	1.79484	0.777147	1.42822	3.8922	0.874344	2	0	0	0	1.42822	3.8922	0	0	0	6	25.67	0	0	0	0	0	0	0	0	GAPDH
Q01546	K22O_HUMAN	Keratin_ type II cytoskeletal 2 oral OS=Homo sapiens GN=KRT76 PE=1 SV=2	0.379225	-3.6669	0.262674	1.79484	14.9988	0.158222	0.310318	0.874344	1	0	0	14.9988	0	0	0	0	0	0	0	0	0	0	0	0	0	0	0	KRT76
Q9BQI6	ANR32_HUMAN	Ankyrin repeat domain-containing protein 32 OS=Homo sapiens GN=ANKRD32 PE=1 SV=2	0.395932	-1.07784	0.262674	1.79484	0.777147	0.158222	0.310318	0.874344	1	0	0	0	0.158222	0	0	0	0	0	0	0	0	0	0	0	0	0	0	SLF1
Q02809	PLOD1_HUMAN	Procollagen-lysine_2-oxoglutarate 5-dioxygenase 1 OS=Homo sapiens GN=PLOD1 PE=1 SV=2	0.400443	1.01376	0.262674	1.79484	0.777147	0.158222	2.71587	2.84957	2	0	0	0	0	2.71587	2.84957	0	0	0	0	0	0	0	0	0	0	0	0	PLOD1
P68871	HBB_HUMAN	Hemoglobin subunit beta OS=Homo sapiens GN=HBB PE=1 SV=2	0.401477	0.439477	55.238	72.5736	17.377	63.3357	71.1946	62.3618	6	55.238	72.5736	17.377	63.3357	71.1946	62.3618	2	12.93	2	12.93	2	12.93	2	12.93	2	12.93	1	6.8	HBB
Q86UD4	ZN329_HUMAN	Zinc finger protein 329 OS=Homo sapiens GN=ZNF329 PE=2 SV=2	0.409247	-5.2679	0.262674	1.79484	49.6835	0.158222	0.310318	0.874344	1	0	0	49.6835	0	0	0	0	0	0	0	0	0	0	0	0	0	0	0	ZNF329
P02008	HBAZ_HUMAN	Hemoglobin subunit zeta OS=Homo sapiens GN=HBZ PE=1 SV=2	0.411046	-1.01757	0.262674	1.79484	0.777147	0.158222	0.367607	0.874344	1	0	0	0	0	0.367607	0	1	4.93	1	4.93	1	4.93	3	17.61	2	19.72	0	0	HBZ
Q6PK04	CC137_HUMAN	Coiled-coil domain-containing protein 137 OS=Homo sapiens GN=CCDC137 PE=1 SV=1	0.419531	-4.36545	0.262674	26.6403	0.777147	0.158222	0.310318	0.874344	1	0	26.6403	0	0	0	0	3	13.49	0	0	0	0	0	0	0	0	0	0	CCDC137
P00924	ENOA_HUMAN	Alpha-enolase OS=Homo sapiens GN=ENO1 PE=1 SV=2	0.422528	0.453361	2.88388	1.79484	2.94569	2.64362	5.31602	2.47991	6	2.88388	1.79484	2.94569	2.64362	5.31602	2.47991	18	41.88	16	36.38	17	37.99	18	41.88	18	42.11	19	43.02	ENO1
P00736	C1R_HUMAN	Complement C1r subcomponent OS=Homo sapiens GN=C1R PE=1 SV=2	0.424657	-1.42876	7.48956	1.79484	0.777147	0.158222	2.70479	0.874344	2	7.48956	0	0	0	2.70479	0	0	0	0	0	0	0	8	9.93	0	0	0	0	C1R
P12110	CO6A2_HUMAN	Collagen alpha-2(VI) chain OS=Homo sapiens GN=COL6A2 PE=1 SV=4	0.428629	1.05603	0.262674	1.79484	6.35961	0.158222	8.77002	8.57262	3	0	0	6.35961	0	8.77002	8.57262	11	10.4	16	15.8	15	13.84	12	12.66	0	0	0	0	COL6A2
P60660	MYL6_HUMAN	Myosin light polypeptide 6 OS=Homo sapiens GN=MYL6 PE=1 SV=2	0.431006	-1.25966	0.262674	1.79484	4.93511	1.73576	0.310318	0.874344	2	0	0	4.93511	1.73576	0	0	3	15.89	5	29.14	0	0	0	0	0	0	0	0	MYL6
Q14149	MORC3_HUMAN	MORC family CW-type zinc finger protein 3 OS=Homo sapiens GN=MORC3 PE=1 SV=3	0.432151	4.26448	0.262674	1.79484	0.777147	0.158222	53.4476	0.874344	1	0	0	0	0	53.4476	0	0	0	0	0	0	0	0	0	0	0	0	0	MORC3
Q709C8	VP13C_HUMAN	Vacuolar protein sorting-associated protein 13C OS=Homo sapiens GN=VPS13C PE=1 SV=1	0.433204	3.85635	0.262674	1.79484	0.777147	39.8716	0.310318	0.874344	1	0	0	0	39.8716	0	0	0	0	0	0	0	0	0	0	0	0	0	0	VPS13C
Q9Y2F5	K0947_HUMAN	Uncharacterized protein KIAA0947 OS=Homo sapiens GN=KIAA0947 PE=1 SV=5	0.436712	3.47129	0.262674	1.79484	0.777147	30.2541	0.310318	0.874344	1	0	0	0	30.2541	0	0	0	0	0	0	0	0	0	0	0	0	0	0	ICE1
P49792	RBP2_HUMAN	E3 SUMO-protein ligase RanBP2 OS=Homo sapiens GN=RANBP2 PE=1 SV=2	0.443596	2.95175	0.262674	1.79484	0.777147	20.7467	0.310318	0.874344	1	0	0	0	20.7467	0	0	0	0	0	0	0	0	0	0	0	0	0	0	RANBP2
Q7Z3J3	RGPD4_HUMAN	RanBP2-like and GRIP domain-containing protein 4 OS=Homo sapiens GN=RGPD4 PE=2 SV=3	0.44373	2.9436	0.262674	1.79484	0.777147	20.6232	0.310318	0.874344	1	0	0	0	20.6232	0	0	0	0	0	0	0	0	0	0	0	0	0	0	RGPD4
O43772	MCAT_HUMAN	Mitochondrial carnitine/acylcarnitine carrier protein OS=Homo sapiens GN=SLC25A20 PE=1 SV=1	0.444202	3.16134	0.262674	1.79484	0.777147	0.158222	24.3281	0.874344	1	0	0	0	0	24.3281	0	0	0	0	0	0	0	0	0	0	0	0	0	SLC25A20
Q59H18	TNI3K_HUMAN	Serine/threonine-protein kinase TNNI3K OS=Homo sapiens GN=TNNI3K PE=1 SV=3	0.451589	2.54744	0.262674	1.79484	0.777147	15.3867	0.310318	0.874344	1	0	0	0	15.3867	0	0	0	0	0	0	0	0	0	0	0	0	0	0	TNNI3K
Q16610	ECM1_HUMAN	Extracellular matrix protein 1 OS=Homo sapiens GN=ECM1 PE=1 SV=2	0.45403	2.68055	0.262674	1.79484	0.777147	0.158222	17.1404	0.874344	1	0	0	0	0	17.1404	0	9	18.52	5	10.37	0	0	0	0	0	0	0	0	ECM1
Q8ND30	LIPB2_HUMAN	Liprin-beta-2 OS=Homo sapiens GN=PPFIBP2 PE=1 SV=3	0.455498	2.62354	0.262674	1.79484	0.777147	0.158222	16.4363	0.874344	1	0	0	0	0	16.4363	0	0	0	0	0	0	0	0	0	0	0	0	0	PPFIBP2
Q6PCT2	FXL19_HUMAN	F-box/LRR-repeat protein 19 OS=Homo sapiens GN=FBXL19 PE=1 SV=3	0.457932	2.30918	0.262674	1.79484	0.777147	12.8639	0.310318	0.874344	1	0	0	0	12.8639	0	0	0	0	0	0	0	0	0	0	0	0	0	0	FBXL19
P18206	VINC_HUMAN	Vinculin OS=Homo sapiens GN=VCL PE=1 SV=4	0.467379	2.24861	0.262674	1.79484	0.777147	0.158222	12.4384	0.874344	1	0	0	0	0	12.4384	0	0	0	0	0	0	0	0	0	0	0	0	0	VCL
Q8N336	ELMD1_HUMAN	ELMO domain-containing protein 1 OS=Homo sapiens GN=ELMOD1 PE=2 SV=3	0.470049	2.18035	0.262674	1.79484	0.777147	0.158222	11.816	0.874344	1	0	0	0	0	11.816	0	0	0	0	0	0	0	0	0	0	0	0	0	ELMOD1
O43707	ACTN4_HUMAN	Alpha-actinin-4 OS=Homo sapiens GN=ACTN4 PE=1 SV=2	0.470227	2.17598	0.262674	1.79484	0.777147	0.158222	11.7771	0.874344	1	0	0	0	0	11.7771	0	0	0	17	22.94	0	0	0	0	0	0	0	0	ACTN4
Q9NSE7	ABCCD_HUMAN	Putative ATP-binding cassette sub-family C member 13 OS=Homo sapiens GN=ABCC13 PE=2 SV=2	0.472139	2.13005	0.262674	1.79484	0.777147	0.158222	11.3756	0.874344	1	0	0	0	0	11.3756	0	0	0	0	0	0	0	0	0	0	0	0	0	ABCC13
P60709	ACTB_HUMAN	Actin_ cytoplasmic 1 OS=Homo sapiens GN=ACTB PE=1 SV=1	0.472755	0.245113	42.3727	35.4655	65.1288	48.7348	69.2472	51.4606	6	42.3727	35.4655	65.1288	48.7348	69.2472	51.4606	26	55.73	31	61.07	27	53.07	26	58.67	18	47.2	22	53.6	ACTB
Q6PJG2	EMSA1_HUMAN	ELM2 and SANT domain-containing protein 1 OS=Homo sapiens GN=ELMSAN1 PE=1 SV=2	0.483135	1.70813	0.262674	1.79484	0.777147	8.0772	0.310318	0.874344	1	0	0	0	8.0772	0	0	0	0	0	0	0	0	0	0	0	0	0	0	MIDEAS
Q9Y6R4	M3K4_HUMAN	Mitogen-activated protein kinase kinase kinase 4 OS=Homo sapiens GN=MAP3K4 PE=1 SV=2	0.487974	1.62881	0.262674	1.79484	0.777147	7.58175	0.310318	0.874344	1	0	0	0	7.58175	0	0	0	0	0	0	0	0	0	0	0	0	0	0	MAP3K4
O15400	STX7_HUMAN	Syntaxin-7 OS=Homo sapiens GN=STX7 PE=1 SV=4	0.489661	1.60294	0.262674	1.79484	0.777147	7.42595	0.310318	0.874344	1	0	0	0	7.42595	0	0	0	0	0	0	0	0	0	0	0	0	0	0	STX7
Q9C0I3	F190A_HUMAN	Protein FAM190A OS=Homo sapiens GN=FAM190A PE=2 SV=2	0.491073	-0.753985	0.262674	1.79484	0.777147	0.49619	0.310318	0.874344	1	0	0	0	0.49619	0	0	0	0	0	0	0	0	0	0	0	0	0	0	CCSER1
P02787	TRFE_HUMAN	Serotransferrin OS=Homo sapiens GN=TF PE=1 SV=3	0.504797	2.05516	0.262674	1.79484	0.777147	0.158222	0.310318	11.312	1	0	0	0	0	0	11.312	0	0	0	0	0	0	0	0	0	0	0	0	TF
P54F652	HSP72_HUMAN	Heat shock-related 70 kDa protein 2 OS=Homo sapiens GN=HSPA2 PE=1 SV=1	0.504886	-0.738774	0.262674	1.79484	0.777147	0.158222	0.666102	0.874344	1	0	0	0	0	0.666102	0	0	0	0	0	0	0	0	0	0	0	0	0	HSPA2
Q96KK5	H2A1H_HUMAN	Histone H2A type 1-H OS=Homo sapiens GN=HIST1H2AH PE=1 SV=3	0.505453	0.499223	0.262674	1.79484	0.777147	1.79589	1.33643	0.874344	2	0	0	0	1.79589	1.33643	0	0	0	0	0	0	0	0	0	0	0	0	0	H2AC12
A5A3E0	POTEF_HUMAN	POTE ankyrin domain family member F OS=Homo sapiens GN=POTEF PE=1 SV=2	0.516508	-0.691193	0.262674	1.79484	0.777147	0.570962	0.310318	0.874344	1	0	0	0	0.570962	0	0	9	9.86	9	6.79	8	6.42	7	5.95	7	6.33	9	6.42	POTEF
Q14767	LTBP2_HUMAN	Latent-transforming growth factor beta-binding protein 2 OS=Homo sapiens GN=LTBP2 PE=1 SV=3	0.52086	1.39409	0.262674	1.79484	0.777147	0.158222	6.41758	0.874344	1	0	0	0	0	6.41758	0	0	0	0	0	0	0	0	0	0	0	0	0	LTBP2
P32119	PRDX2_HUMAN	Peroxiredoxin-2 OS=Homo sapiens GN=PRDX2 PE=1 SV=5	0.524483	-0.694162	0.262674	1.79484	0.777147	0.158222	0.719449	0.874344	1	0	0	0	0	0.719449	0	0	0	0	0	0	0	0	0	0	0	0	0	PRDX2
Q969Q0	RL36L_HUMAN	60S ribosomal protein L36a-like OS=Homo sapiens GN=RPL36AL PE=1 SV=3	0.52751	1.3306	0.262674	1.79484	0.777147	0.158222	6.09681	0.874344	1	0	0	0	0	6.09681	0	0	0	0	0	0	0	0	0	0	0	0	0	RPL36AL
O75962	TRIO_HUMAN	Triple functional domain protein OS=Homo sapiens GN=TRIO PE=1 SV=2	0.541118	1.07806	0.262674	1.79484	0.777147	4.79985	0.310318	0.874344	1	0	0	0	4.79985	0	0	0	0	0	0	0	0	0	0	0	0	0	0	TRIO
P68104	EF1A1_HUMAN	Elongation factor 1-alpha 1 OS=Homo sapiens GN=EEF1A1 PE=1 SV=1	0.543268	1.19916	0.262674	1.79484	0.777147	0.158222	5.47601	0.874344	1	0	0	0	0	5.47601	0	0	0	11	22.29	0	0	0	0	0	0	0	0	EEF1A1
Q9BXY5	TEX15_HUMAN	Testis-expressed sequence 15 protein OS=Homo sapiens GN=TEX15 PE=1 SV=2	0.549425	1.02249	0.262674	1.79484	0.777147	4.57373	0.310318	0.874344	1	0	0	0	4.57373	0	0	0	0	0	0	0	0	0	0	0	0	0	0	TEX15
P02458	CO2A1_HUMAN	Collagen alpha-1(II) chain OS=Homo sapiens GN=COL2A1 PE=1 SV=3	0.550255	-0.640157	0.262674	1.79484	0.777147	0.158222	0.786276	0.874344	1	0	0	0	0	0.786276	0	0	0	12	8.88	0	0	0	0	0	0	0	0	COL2A1
P30041	PRDX6_HUMAN	Peroxiredoxin-6 OS=Homo sapiens GN=PRDX6 PE=1 SV=3	0.551636	-0.637396	0.262674	1.79484	0.777147	0.158222	0.789761	0.874344	1	0	0	0	0	0.789761	0	0	0	0	0	0	0	0	0	0	0	0	0	PRDX6
P09871	C1S_HUMAN	Complement C1s subcomponent OS=Homo sapiens GN=C1S PE=1 SV=1	0.552122	1.13485	0.262674	1.79484	0.777147	0.158222	5.19225	0.874344	1	0	0	0	0	5.19225	0	0	0	5	7.7	0	0	0	0	0	0	0	0	C1S
P19823	ITIH2_HUMAN	Inter-alpha-trypsin inhibitor heavy chain H2 OS=Homo sapiens GN=ITIH2 PE=1 SV=2	0.554724	0.130303	50.2576	56.4005	48.2141	51.2712	48.3173	69.9227	6	50.2576	56.4005	48.2141	51.2712	48.3173	69.9227	13	18.71	10	13.64	14	16.07	11	12.16	7	7.4	8	7.4	ITIH2
P61769	B2MG_HUMAN	Beta-2-microglobulin OS=Homo sapiens GN=B2M PE=1 SV=1	0.558448	-1.19112	14.3362	1.79484	0.777147	0.158222	6.37258	0.874344	2	14.3362	0	0	0	6.37258	0	2	13.45	2	16.81	0	0	0	0	0	0	0	0	B2M
P31270	HXA11_HUMAN	Homeobox protein Hox-A11 OS=Homo sapiens GN=HOXA11 PE=2 SV=2	0.561767	-0.617502	0.262674	1.79484	0.777147	0.158222	0.815064	0.874344	1	0	0	0	0	0.815064	0	0	0	0	0	0	0	0	0	0	0	0	0	HOXA11
P23284	PPIB_HUMAN	Peptidyl-prolyl cis-trans isomerase B OS=Homo sapiens GN=PPIB PE=1 SV=2	0.56236	1.06737	0.262674	1.79484	0.777147	0.158222	4.9078	0.874344	1	0	0	0	0	4.9078	0	0	0	6	25.46	4	18.98	0	0	0	0	0	0	PPIB
Q7Z2Q7	LRR70_HUMAN	Leucine-rich repeat-containing protein 70 OS=Homo sapiens GN=LRRC70 PE=2 SV=1	0.571458	-0.575095	0.262674	1.79484	0.777147	0.718084	0.310318	0.874344	1	0	0	0	0.718084	0	0	0	0	0	0	0	0	0	0	0	0	0	0	LRRC70
Q8NB91	FANCB_HUMAN	Fanconi anemia group B protein OS=Homo sapiens GN=FANCB PE=1 SV=1	0.581279	0.848397	0.262674	1.79484	0.777147	3.91915	0.310318	0.874344	1	0	0	0	3.91915	0	0	0	0	0	0	0	0	0	0	0	0	0	0	FANCB
P37802	TAGL2_HUMAN	Transgelin-2 OS=Homo sapiens GN=TAGLN2 PE=1 SV=3	0.582662	-0.554016	0.262674	1.79484	0.777147	0.746088	0.310318	0.874344	1	0	0	0	0.746088	0	0	0	0	0	0	0	0	0	0	0	0	0	0	TAGLN2
P21333	FLNA_HUMAN	Filamin-A OS=Homo sapiens GN=FLNA PE=1 SV=4	0.589355	0.916994	0.262674	1.79484	0.777147	0.158222	4.31978	0.874344	1	0	0	0	0	4.31978	0	39	19.83	46	22.06	0	0	0	0	0	0	0	0	FLNA
Q6ZRK6	CCD73_HUMAN	Coiled-coil domain-containing protein 73 OS=Homo sapiens GN=CCDC73 PE=1 SV=2	0.594011	0.791661	0.262674	1.79484	0.777147	3.72233	0.310318	0.874344	1	0	0	0	3.72233	0	0	0	0	0	0	0	0	0	0	0	0	0	0	CCDC73
Q08043	ACTN3_HUMAN	Alpha-actinin-3 OS=Homo sapiens GN=ACTN3 PE=1 SV=2	0.610779	-0.529148	0.262674	1.79484	0.777147	0.158222	0.931754	0.874344	1	0	0	0	0	0.931754	0	0	0	0	0	0	0	0	0	0	0	0	0	ACTN3
P10909	CLUS_HUMAN	Clusterin OS=Homo sapiens GN=CLU PE=1 SV=1	0.614105	0.355544	10.0709	5.56976	8.10947	7.3496	17.3394	5.6985	6	10.0709	5.56976	8.10947	7.3496	17.3394	5.6985	11	28.06	10	26.95	13	45.21	12	28.51	8	18.49	0	0	CLU
P78527	PRKDC_HUMAN	DNA-dependent protein kinase catalytic subunit OS=Homo sapiens GN=PRKDC PE=1 SV=3	0.620475	0.690041	0.262674	1.79484	0.777147	3.38859	0.310318	0.874344	1	0	0	0	3.38859	0	0	0	0	0	0	0	0	0	0	0	0	0	0	PRKDC
Q9UBP4	DKK3_HUMAN	Dickkopf-related protein 3 OS=Homo sapiens GN=DKK3 PE=1 SV=2	0.623014	-0.859895	0.262674	1.79484	8.50735	0.158222	4.7886	0.874344	2	0	0	8.50735	0	4.7886	0	0	0	2	9.43	0	0	3	6.86	0	0	0	0	DKK3
P13929	ENOB_HUMAN	Beta-enolase OS=Homo sapiens GN=ENO3 PE=1 SV=5	0.628109	-0.475361	0.262674	1.79484	0.777147	0.854274	0.310318	0.874344	2	0.262674	0	0	0.854274	0	0	2	5.53	2	5.53	0	0	2	5.53	2	5.53	0	0	ENO3
Q8N1F7	NUP93_HUMAN	Nuclear pore complex protein Nup93 OS=Homo sapiens GN=NUP93 PE=1 SV=2	0.629829	-0.472573	0.262674	1.79484	0.777147	0.858218	0.310318	0.874344	1	0	0	0	0.858218	0	0	0	0	0	0	0	0	0	0	0	0	0	0	NUP93
P51813	BMX_HUMAN	Cytoplasmic tyrosine-protein kinase BMX OS=Homo sapiens GN=BMX PE=1 SV=1	0.635582	-0.463331	0.262674	1.79484	0.777147	0.871347	0.310318	0.874344	1	0	0	0	0.871347	0	0	0	0	0	0	0	0	0	0	0	0	0	0	BMX
P26038	MOES_HUMAN	Moesin OS=Homo sapiens GN=MSN PE=1 SV=3	0.636247	0.719493	0.262674	1.79484	0.777147	0.158222	3.635	0.874344	1	0	0	0	0	3.635	0	0	0	14	18.89	0	0	0	0	0	0	0	0	MSN
P35908	K22E_HUMAN	Keratin_ type II cytoskeletal 2 epidermal OS=Homo sapiens GN=KRT2 PE=1 SV=2	0.638223	-0.476964	1.17653	1.79484	5.94223	1.35925	2.17874	2.86633	6	1.17653	0	5.94223	1.35925	2.17874	2.86633	6	10.33	10	20.03	0	0	8	13.77	0	0	0	0	KRT2
P17661	DESM_HUMAN	Desmin OS=Homo sapiens GN=DES PE=1 SV=3	0.644222	0.69147	0.262674	1.79484	0.777147	0.158222	3.54521	0.874344	1	0	0	0	0	3.54521	0	0	0	0	0	0	0	0	0	0	0	0	0	DES
Q9BYX7	ACTBM_HUMAN	Putative beta-actin-like protein 3 OS=Homo sapiens GN=POTEKP PE=5 SV=1	0.648639	-0.672402	13.3973	1.79484	18.9937	0.158222	0.310318	20.9817	3	13.3973	0	18.9937	0	0	20.9817	11	41.87	6	14.13	6	19.73	7	20.8	3	10.67	8	16.8	POTEKP
Q96CG8	CTHR1_HUMAN	Collagen triple helix repeat-containing protein 1 OS=Homo sapiens GN=CTHRC1 PE=1 SV=1	0.649677	0.673028	0.262674	1.79484	0.777147	0.158222	3.48707	0.874344	1	0	0	0	0	3.48707	0	4	16.87	3	11.52	0	0	0	0	0	0	0	0	CTHRC1
Q06033	ITIH3_HUMAN	Inter-alpha-trypsin inhibitor heavy chain H3 OS=Homo sapiens GN=ITIH3 PE=1 SV=2	0.656139	0.882379	0.262674	1.79484	0.777147	0.158222	0.310318	4.75691	1	0	0	0	0	0	4.75691	7	6.4	0	0	0	0	0	0	0	0	0	0	ITIH3
Q6S8J3	POTEE_HUMAN	POTE ankyrin domain family member E OS=Homo sapiens GN=POTEE PE=1 SV=3	0.656828	-0.587789	5.92078	1.79484	5.10683	0.158222	0.310318	8.06303	5	5.92078	0	5.10683	0	0.310318	8.06303	8	6.98	9	6.79	8	6.42	7	5.95	7	6.33	9	6.42	POTEE
P12814	ACTN1_HUMAN	Alpha-actinin-1 OS=Homo sapiens GN=ACTN1 PE=1 SV=2	0.661261	0.635646	0.262674	1.79484	0.777147	0.158222	3.37146	0.874344	1	0	0	0	0	3.37146	0	16	23.21	14	17.38	0	0	0	0	0	0	0	0	ACTN1
Q13439	GOGA4_HUMAN	Golgin subfamily A member 4 OS=Homo sapiens GN=GOLGA4 PE=1 SV=1	0.669069	0.542972	0.262674	1.79484	0.777147	2.94536	0.310318	0.874344	1	0	0	0	2.94536	0	0	0	0	0	0	0	0	0	0	0	0	0	0	GOLGA4
P53567	CEBPG_HUMAN	CCAAT/enhancer-binding protein gamma OS=Homo sapiens GN=CEBPG PE=2 SV=1	0.673335	-0.430376	0.262674	1.79484	0.777147	0.158222	1.07095	0.874344	1	0	0	0	0	1.07095	0	0	0	0	0	0	0	0	0	0	0	0	0	CEBPG
O60548	FOXD2_HUMAN	Forkhead box protein D2 OS=Homo sapiens GN=FOXD2 PE=2 SV=2	0.683968	0.505041	0.262674	1.79484	0.777147	2.83819	0.310318	0.874344	1	0	0	0	2.83819	0	0	0	0	0	0	0	0	0	0	0	0	0	0	FOXD2
P62942	FKB1A_HUMAN	Peptidyl-prolyl cis-trans isomerase FKBP1A OS=Homo sapiens GN=FKBP1A PE=1 SV=2	0.696839	0.533508	0.262674	1.79484	0.777147	0.158222	3.07045	0.874344	1	0	0	0	0	3.07045	0	1	12.04	2	12.04	0	0	1	12.04	0	0	0	0	FKBP1A
P34931	HS71L_HUMAN	Heat shock 70 kDa protein 1-like OS=Homo sapiens GN=HSPA1L PE=1 SV=2	0.708001	-0.380252	0.262674	1.79484	0.777147	0.158222	1.14532	0.874344	1	0	0	0	0	1.14532	0	0	0	0	0	0	0	0	0	0	0	0	0	HSPA1L
P04075	ALDOA_HUMAN	Fructose-bisphosphate aldolase A OS=Homo sapiens GN=ALDOA PE=1 SV=2	0.72091	0.55358	1.84792	1.79484	0.777147	0.158222	5.45464	0.874344	2	1.84792	0	0	0	5.45464	0	6	18.41	7	18.68	0	0	0	0	0	0	0	0	ALDOA
P05452	TETN_HUMAN	Tetranectin OS=Homo sapiens GN=CLEC3B PE=1 SV=3	0.726564	0.620204	0.262674	1.79484	0.777147	0.158222	0.310318	3.8886	1	0	0	0	0	0	3.8886	3	18.32	0	0	0	0	0	0	0	0	0	0	CLEC3B
Q10570	CPSF1_HUMAN	Cleavage and polyadenylation specificity factor subunit 1 OS=Homo sapiens GN=CPSF1 PE=1 SV=2	0.72907	0.404241	0.262674	1.79484	0.777147	2.56671	0.310318	0.874344	1	0	0	0	2.56671	0	0	0	0	0	0	0	0	0	0	0	0	0	0	CPSF1
Q9Y283	INVS_HUMAN	Inversin OS=Homo sapiens GN=INVS PE=1 SV=2	0.74287	0.376742	0.262674	1.79484	0.777147	2.49588	0.310318	0.874344	1	0	0	0	2.49588	0	0	0	0	0	0	0	0	0	0	0	0	0	0	INVS
P02461	CO3A1_HUMAN	Collagen alpha-1(III) chain OS=Homo sapiens GN=COL3A1 PE=1 SV=4	0.743994	-0.323642	12.0292	1.79484	14.9863	0.158222	10.4849	12.3778	4	12.0292	0	14.9863	0	10.4849	12.3778	28	22.1	27	21.08	33	26.6	24	18.83	0	0	0	0	COL3A1
Q02818	NUCB1_HUMAN	Nucleobindin-1 OS=Homo sapiens GN=NUCB1 PE=1 SV=4	0.745468	0.416807	0.262674	1.79484	0.777147	0.158222	2.75163	0.874344	1	0	0	0	0	2.75163	0	8	18.87	0	0	0	0	0	0	0	0	0	0	NUCB1
P03956	MMP1_HUMAN	Interstitial collagenase OS=Homo sapiens GN=MMP1 PE=1 SV=3	0.749546	0.407939	0.262674	1.79484	0.777147	0.158222	2.72844	0.874344	1	0	0	0	0	2.72844	0	0	0	0	0	0	0	0	0	0	0	0	0	MMP1
Q9UBX5	FBLN5_HUMAN	Fibulin-5 OS=Homo sapiens GN=FBLN5 PE=1 SV=1	0.754397	-0.388324	0.262674	1.79484	0.777147	0.158222	0.310318	1.69719	1	0	0	0	0	0	1.69719	0	0	0	0	0	0	0	0	0	0	0	0	FBLN5
Q9H299	SH3L3_HUMAN	SH3 domain-binding glutamic acid-rich-like protein 3 OS=Homo sapiens GN=SH3BGRL3 PE=1 SV=1	0.755306	0.395617	0.262674	1.79484	0.777147	0.158222	2.69645	0.874344	1	0	0	0	0	2.69645	0	0	0	2	31.18	0	0	0	0	0	0	0	0	SH3BGRL3
Q06830	PRDX1_HUMAN	Peroxiredoxin-1 OS=Homo sapiens GN=PRDX1 PE=1 SV=1	0.760062	0.385617	0.262674	1.79484	0.777147	0.158222	2.67069	0.874344	1	0	0	0	0	2.67069	0	8	32.16	7	37.69	0	0	0	0	0	0	0	0	PRDX1
Q8WXX0	DYH7_HUMAN	Dynein heavy chain 7_ axonemal OS=Homo sapiens GN=DNAH7 PE=1 SV=2	0.770889	0.324637	0.262674	1.79484	0.777147	2.36533	0.310318	0.874344	1	0	0	0	2.36533	0	0	0	0	0	0	0	0	0	0	0	0	0	0	DNAH7
P01344	IGF2_HUMAN	Insulin-like growth factor II OS=Homo sapiens GN=IGF2 PE=1 SV=1	0.774812	-0.35734	0.262674	1.79484	0.777147	0.158222	0.310318	1.74421	1	0	0	0	0	0	1.74421	0	0	0	0	0	0	0	0	0	0	0	0	IGF2
P35241	RADI_HUMAN	Radixin OS=Homo sapiens GN=RDX PE=1 SV=1	0.780678	-0.281867	0.262674	1.79484	0.777147	0.158222	1.29902	0.874344	1	0	0	0	0	1.29902	0	0	0	0	0	0	0	0	0	0	0	0	0	RDX
P08670	VIME_HUMAN	Vimentin OS=Homo sapiens GN=VIM PE=1 SV=4	0.79271	-0.392149	0.262674	1.79484	5.73066	0.158222	4.90198	0.874344	2	0	0	5.73066	0	4.90198	0	14	30.47	17	34.33	0	0	15	33.69	0	0	0	0	VIM
O95445	APOM_HUMAN	Apolipoprotein M OS=Homo sapiens GN=APOM PE=1 SV=2	0.798686	0.414736	0.262674	1.79484	0.777147	0.158222	0.310318	3.31022	1	0	0	0	0	0	3.31022	0	0	0	0	0	0	0	0	0	0	0	0	APOM
P57052	RBM11_HUMAN	Splicing regulator RBM11 OS=Homo sapiens GN=RBM11 PE=1 SV=1	0.802285	-0.469798	0.262674	1.79484	14.7148	0.158222	11.0782	0.874344	2	0	0	14.7148	0	11.0782	0	0	0	0	0	0	0	0	0	0	0	0	0	RBM11
P24592	IBP6_HUMAN	Insulin-like growth factor-binding protein 6 OS=Homo sapiens GN=IGFBP6 PE=1 SV=1	0.827725	0.25734	0.262674	1.79484	0.777147	0.158222	2.35563	0.874344	1	0	0	0	0	2.35563	0	0	0	3	22.92	0	0	0	0	0	0	0	0	IGFBP6
O95271	TNKS1_HUMAN	Tankyrase-1 OS=Homo sapiens GN=TNKS PE=1 SV=2	0.843418	-0.185405	0.262674	1.79484	0.777147	1.30815	0.310318	0.874344	1	0	0	0	1.30815	0	0	0	0	0	0	0	0	0	0	0	0	0	0	TNKS
P08123	CO1A2_HUMAN	Collagen alpha-2(I) chain OS=Homo sapiens GN=COL1A2 PE=1 SV=7	0.845081	0.0216885	90.0601	92.1694	108.133	90.3361	103.504	100.92	6	90.0601	92.1694	108.133	90.3361	103.504	100.92	81	65.15	73	64.71	80	64.79	74	62.66	60	51.9	59	50.07	COL1A2
Q7Z794	K2C1B_HUMAN	Keratin_ type II cytoskeletal 1b OS=Homo sapiens GN=KRT77 PE=1 SV=3	0.846939	0.224725	0.262674	1.79484	0.777147	0.158222	2.27989	0.874344	1	0	0	0	0	2.27989	0	1	2.08	1	2.08	0	0	1	2.08	0	0	0	0	KRT77
Q8IYE0	CC146_HUMAN	Coiled-coil domain-containing protein 146 OS=Homo sapiens GN=CCDC146 PE=2 SV=2	0.85044	-0.177048	0.262674	1.79484	0.777147	1.32263	0.310318	0.874344	1	0	0	0	1.32263	0	0	0	0	0	0	0	0	0	0	0	0	0	0	CCDC146
Q92743	HTRA1_HUMAN	Serine protease HTRA1 OS=Homo sapiens GN=HTRA1 PE=1 SV=1	0.853711	-0.237031	0.262674	1.79484	0.777147	0.158222	0.310318	1.93664	1	0	0	0	0	0	1.93664	0	0	0	0	0	0	0	0	0	0	0	0	HTRA1
P08238	HS90B_HUMAN	Heat shock protein HSP 90-beta OS=Homo sapiens GN=HSP90AB1 PE=1 SV=4	0.855328	0.210902	0.262674	1.79484	0.777147	0.158222	2.24831	0.874344	1	0	0	0	0	2.24831	0	0	0	0	0	0	0	0	0	0	0	0	0	HSP90AB1
P07900	HS90A_HUMAN	Heat shock protein HSP 90-alpha OS=Homo sapiens GN=HSP90AA1 PE=1 SV=5	0.85535	-0.185957	0.262674	1.79484	0.777147	0.158222	1.45929	0.874344	1	0	0	0	0	1.45929	0	0	0	0	0	0	0	0	0	0	0	0	0	HSP90AA1
Q9Y240	CLC11_HUMAN	C-type lectin domain family 11 member A OS=Homo sapiens GN=CLEC11A PE=1 SV=1	0.862011	0.163917	0.262674	1.79484	2.69829	2.28306	0.310318	2.73467	3	0	0	2.69829	2.28306	0	2.73467	5	28.17	0	0	0	0	0	0	0	0	0	0	CLEC11A
P11142	HSP7C_HUMAN	Heat shock cognate 71 kDa protein OS=Homo sapiens GN=HSPA8 PE=1 SV=1	0.867615	0.191076	0.262674	1.79484	0.777147	0.158222	2.20353	0.874344	1	0	0	0	0	2.20353	0	11	18.27	10	15.63	0	0	0	0	0	0	0	0	HSPA8
Q8NBM4	UBAC2_HUMAN	Ubiquitin-associated domain-containing protein 2 OS=Homo sapiens GN=UBAC2 PE=2 SV=1	0.869058	0.250659	0.262674	1.79484	0.777147	0.158222	0.310318	2.904	1	0	0	0	0	0	2.904	1	2.33	0	0	0	0	0	0	0	0	0	0	UBAC2
P14649	MYL6B_HUMAN	Myosin light chain 6B OS=Homo sapiens GN=MYL6B PE=1 SV=1	0.87938	-0.135455	1.52521	1.79484	0.777147	2.54536	0.310318	0.874344	2	1.52521	0	0	2.54536	0	0	5	19.23	4	13.94	0	0	0	0	0	0	0	0	MYL6B
Q8TDB6	DTX3L_HUMAN	E3 ubiquitin-protein ligase DTX3L OS=Homo sapiens GN=DTX3L PE=1 SV=1	0.886784	0.145052	0.262674	1.79484	0.777147	1.94983	0.310318	0.874344	1	0	0	0	1.94983	0	0	0	0	0	0	0	0	0	0	0	0	0	0	DTX3L
O60229	KALRN_HUMAN	Kalirin OS=Homo sapiens GN=KALRN PE=1 SV=2	0.887536	-0.133237	0.262674	1.79484	0.777147	1.39994	0.310318	0.874344	1	0	0	0	1.39994	0	0	0	0	0	0	0	0	0	0	0	0	0	0	KALRN
P20962	PTMS_HUMAN	Parathymosin OS=Homo sapiens GN=PTMS PE=1 SV=2	0.904068	0.134813	0.262674	1.79484	0.777147	0.158222	2.07975	0.874344	1	0	0	0	0	2.07975	0	0	0	0	0	0	0	0	0	0	0	0	0	PTMS
Q8NDW8	TT21A_HUMAN	Tetratricopeptide repeat protein 21A OS=Homo sapiens GN=TTC21A PE=2 SV=3	0.906519	0.118301	0.262674	1.79484	0.777147	1.89224	0.310318	0.874344	1	0	0	0	1.89224	0	0	0	0	0	0	0	0	0	0	0	0	0	0	TTC21A
Q71U36	TBA1A_HUMAN	Tubulin alpha-1A chain OS=Homo sapiens GN=TUBA1A PE=1 SV=1	0.907286	-0.120121	0.262674	1.79484	0.777147	0.158222	1.57564	0.874344	1	0	0	0	0	1.57564	0	0	0	6	16.85	0	0	0	0	0	0	0	0	TUBA1A
P0CG38	POTEI_HUMAN	POTE ankyrin domain family member I OS=Homo sapiens GN=POTEI PE=3 SV=1	0.91175	0.221201	25.2804	1.79484	0.777147	31.2829	0.310318	0.874344	2	25.2804	0	0	31.2829	0	0	7	5.49	8	5.3	7	4.93	6	4.47	6	4.84	8	4.93	POTEI
P61579	REC17_HUMAN	HERV-K_11q22.1 provirus Rec protein OS=Homo sapiens PE=1 SV=1	0.918918	0.10188	0.262674	1.79484	0.777147	1.85742	0.310318	0.874344	1	0	0	0	1.85742	0	0	0	0	0	0	0	0	0	0	0	0	0	0	ERVK-25
P07737	PROF1_HUMAN	Profilin-1 OS=Homo sapiens GN=PFN1 PE=1 SV=2	0.919838	0.0742666	2.21831	1.79484	0.777147	1.19743	2.97158	0.874344	3	2.21831	0	0	1.19743	2.97158	0	3	48.57	6	57.14	0	0	3	31.43	0	0	0	0	PFN1
Q13315	ATM_HUMAN	Serine-protein kinase ATM OS=Homo sapiens GN=ATM PE=1 SV=3	0.94028	0.0741991	0.262674	1.79484	0.777147	1.7996	0.310318	0.874344	1	0	0	0	1.7996	0	0	0	0	0	0	0	0	0	0	0	0	0	0	ATM
Q03014	HHEX_HUMAN	Hematopoietically-expressed homeobox protein HHEX OS=Homo sapiens GN=HHEX PE=1 SV=1	0.948905	-0.122823	0.262674	1.79484	18.1821	0.158222	17.5553	0.874344	2	0	0	18.1821	0	17.5553	0	0	0	0	0	0	0	0	0	0	0	0	0	HHEX
P15311	EZRI_HUMAN	Ezrin OS=Homo sapiens GN=EZR PE=1 SV=4	0.972841	-0.0358436	0.262674	1.79484	0.777147	0.158222	1.73254	0.874344	1	0	0	0	0	1.73254	0	0	0	8	11.09	0	0	0	0	0	0	0	0	EZR
P62805	H4_HUMAN	Histone H4 OS=Homo sapiens GN=HIST1H4A PE=1 SV=2	0.986569	-0.0070068	1.40822	1.79484	1.67386	2.26971	1.70923	0.874344	5	1.40822	0	1.67386	2.26971	1.70923	0.874344	0	0	0	0	0	0	0	0	0	0	0	0	H4C1
P00338	LDHA_HUMAN	L-lactate dehydrogenase A chain OS=Homo sapiens GN=LDHA PE=1 SV=2	0.989801	-0.0135469	0.262674	1.79484	0.777147	0.158222	1.7756	0.874344	1	0	0	0	0	1.7756	0	0	0	7	24.1	0	0	0	0	0	0	0	0	LDHA
A4UGR9	XIRP2_HUMAN	Xin actin-binding repeat-containing protein 2 OS=Homo sapiens GN=XIRP2 PE=1 SV=2	0.997892	-0.00255326	0.262674	1.79484	0.777147	1.64499	0.310318	0.874344	1	0	0	0	1.64499	0	0	0	0	0	0	0	0	0	0	0	0	0	0	XIRP2
FC: Fold change. C: control. T: TGFb-treated.
