# Supplementary material for: Bidirectional epithelial–mesenchymal crosstalk provides self-sustaining profibrotic signals in pulmonary fibrosis
Source: J Biol Chem. 2021 Aug 18;297(3):101096. doi: 10.1016/j.jbc.2021.101096 (PMC8435701; doi:10.1016/j.jbc.2021.101096)
Supplement: Table S6 [file mmc7.xlsx]

## Sheet: Control_1
protein.Accession	protein.Description	protein.score	protein.falsePositiveRate	protein.avgMass	protein.MatchedProducts	protein.matchedPeptides	protein.seqCover(%)	protein.MatchedPeptideIntenSum	protein.top3MatchedPeptideIntenSum	protein.MatchedProductIntenSum	protein.fmolOnColumn	protein.ngramOnColumn	protein.Key_ForHomologs
P02769	Serum albumin OS=Bos taurus GN=ALB PE=1 SV=4	24259.1	0	71289.4	605	41	57.99	7884255	1854208	4217942	432.313	30.8194	665
P08123	Collagen alpha-2(I) chain OS=Homo sapiens GN=COL1A2 PE=1 SV=7	15015.2	0	129827	635	74	62.66	3679473	537856	1541050	125.402	16.2807	3543
P00924	Enolase 1 OS=Saccharomyces cerevisiae (strain ATCC 204508 / S288c) GN=ENO1 PE=1 SV=3	13135.7	0	46873.2	217	18	41.88	1322175	428904	306354	100	4.6873	5389 5390
P02452	Collagen alpha-1(I) chain OS=Homo sapiens GN=COL1A1 PE=1 SV=5	11239.2	0	139968	605	66	54.44	3495493	582869	1596712	135.897	19.0213	3544
P02042	Hemoglobin subunit delta OS=Homo sapiens GN=HBD PE=1 SV=2	9204.02	0	16169.6	18	2	12.93	118232	0	50819			7519 7522 7523 7524
P68871	Hemoglobin subunit beta OS=Homo sapiens GN=HBB PE=1 SV=2	9204.02	0	16112.5	18	2	12.93	118232	167571	50819	39.0696	0.6295	7520 7522 7523 7524
P69892	Hemoglobin subunit gamma-2 OS=Homo sapiens GN=HBG2 PE=1 SV=2	9167.81	0	16183.5	15	1	6.8	116482	0	50382			7519 7520 7522 7523
P69891	Hemoglobin subunit gamma-1 OS=Homo sapiens GN=HBG1 PE=1 SV=2	9167.81	0	16197.5	15	1	6.8	116482	0	50382			7519 7520 7522 7524
P02100	Hemoglobin subunit epsilon OS=Homo sapiens GN=HBE1 PE=1 SV=2	9167.81	0	16259.9	15	1	6.8	116482	0	50382			7519 7520 7523 7524
P63261	Actin_ cytoplasmic 2 OS=Homo sapiens GN=ACTG1 PE=1 SV=1	8611.95	0	42135.1	215	26	58.67	882773	0	227878			391 392 393 394 395 398 405 13439 13440 13443 13444
P60709	Actin_ cytoplasmic 1 OS=Homo sapiens GN=ACTB PE=1 SV=1	8611.95	0	42079	215	26	58.67	882773	253058	227878	59.0011	2.4827	391 392 393 395 396 398 405 13439 13440 13443 13444
P69905	Hemoglobin subunit alpha OS=Homo sapiens GN=HBA1 PE=1 SV=2	7363.71	0	15314.6	54	6	42.96	294724	226994	78032	52.9242	0.8105	7517
P07585	Decorin OS=Homo sapiens GN=DCN PE=1 SV=1	7136.28	0	40089	117	17	47.63	650370	280640	179729	65.4319	2.6231
P68133	Actin_ alpha skeletal muscle OS=Homo sapiens GN=ACTA1 PE=1 SV=1	6336.89	0	42393.3	148	18	36.07	657269	0	203172			391 392 393 394 395 396 398 13439 13440 13443 13444
P68032	Actin_ alpha cardiac muscle 1 OS=Homo sapiens GN=ACTC1 PE=1 SV=1	6336.89	0	42361.2	148	18	36.07	657269	6860	203172	1.5994	0.0678	391 392 393 394 396 398 405 13439 13440 13443 13444
P51884	Lumican OS=Homo sapiens GN=LUM PE=1 SV=2	5861.81	0	38771.2	88	14	46.75	298046	132969	70584	31.002	1.202
P63267	Actin_ gamma-enteric smooth muscle OS=Homo sapiens GN=ACTG2 PE=1 SV=1	5793.42	0	42276.2	138	17	33.24	620674	0	197640			391 392 393 394 395 396 405 13439 13440 13443 13444
P62736	Actin_ aortic smooth muscle OS=Homo sapiens GN=ACTA2 PE=1 SV=1	5793.42	0	42408.3	138	17	33.16	620674	0	197640			392 393 394 395 396 398 405 13439 13440 13443 13444
P04264	Keratin_ type II cytoskeletal 1 OS=Homo sapiens GN=KRT1 PE=1 SV=6	4679.49	0	66209.9	119	23	38.51	401316	125689	96913	29.3047	1.9403	8703 8705 8711
A5A3E0	POTE ankyrin domain family member F OS=Homo sapiens GN=POTEF PE=1 SV=2	4497.06	0	123099	71	7	5.95	269738	0	73740			391 392 393 394 395 396 398 405 13439 13443 13444
Q6S8J3	POTE ankyrin domain family member E OS=Homo sapiens GN=POTEE PE=1 SV=3	4497.06	0	122961	71	7	5.95	269738	0	73740			391 392 393 394 395 396 398 405 13440 13443 13444
P01033	Metalloproteinase inhibitor 1 OS=Homo sapiens GN=TIMP1 PE=1 SV=1	4304.86	0	23855.2	19	3	15.46	54045	52652	11089	12.2759	0.2928
P02765	Alpha-2-HS-glycoprotein OS=Homo sapiens GN=AHSG PE=1 SV=1	3979.47	0	40123.1	39	5	8.72	109306	95474	21379	22.26	0.8931
Q9BYX7	Putative beta-actin-like protein 3 OS=Homo sapiens GN=POTEKP PE=5 SV=1	3901.07	0	42358.5	53	7	20.8	173006	115513	37957	26.9321	1.1408	391 392 394 395 396 398 405 13439 13440 13443 13444
P02751	Fibronectin OS=Homo sapiens GN=FN1 PE=1 SV=4	3848.12	0	266218	355	58	32.82	1366088	250237	421664	58.3434	15.532
P02768	Serum albumin OS=Homo sapiens GN=ALB PE=1 SV=2	3561.22	0	71362.7	97	5	4.93	2156331	0	1426262			2
P01034	Cystatin-C OS=Homo sapiens GN=CST3 PE=1 SV=1	3410.37	0	16027.4	29	6	26.71	82156	40591	25787	9.4639	0.1517
Q12841	Follistatin-related protein 1 OS=Homo sapiens GN=FSTL1 PE=1 SV=1	2736.64	0	36126.1	49	10	35.39	225002	111301	50427	25.9501	0.9375
Q562R1	Beta-actin-like protein 2 OS=Homo sapiens GN=ACTBL2 PE=1 SV=2	2667.97	0	42345.5	63	8	10.64	194251	0	53004			391 393 394 395 396 398 405 13439 13440 13443 13444
Q15582	Transforming growth factor-beta-induced protein ig-h3 OS=Homo sapiens GN=TGFBI PE=1 SV=1	2468.65	0	75308.3	108	23	28.84	271764	69636	53756	16.2358	1.2227	13433
P19823	Inter-alpha-trypsin inhibitor heavy chain H2 OS=Homo sapiens GN=ITIH2 PE=1 SV=2	2457.05	0	106920	78	11	12.16	503376	300045	190742	69.9562	7.4797
P02771	Alpha-fetoprotein OS=Homo sapiens GN=AFP PE=1 SV=1	2434.45	0	70502.5	52	9	19.54	228438	194942	26737	45.4512	3.2044
P0CG39	POTE ankyrin domain family member J OS=Homo sapiens GN=POTEJ PE=3 SV=1	2380.93	0	118816	55	6	4.62	217415	0	57222			391 392 393 394 395 396 398 405 13439 13440 13443
P0CG38	POTE ankyrin domain family member I OS=Homo sapiens GN=POTEI PE=3 SV=1	2380.93	0	122936	55	6	4.47	217415	0	57222			391 392 393 394 395 396 398 405 13439 13440 13444
P08253	72 kDa type IV collagenase OS=Homo sapiens GN=MMP2 PE=1 SV=2	2373.45	0	74965.9	76	18	36.52	180452	101573	46222	23.682	1.7753
P35527	Keratin_ type I cytoskeletal 9 OS=Homo sapiens GN=KRT9 PE=1 SV=3	2032.01	0	62292.5	84	17	31.78	242970	134120	71380	31.2704	1.9479	8675
P35908	Keratin_ type II cytoskeletal 2 epidermal OS=Homo sapiens GN=KRT2 PE=1 SV=2	1993.87	0	65718.1	31	8	13.77	79067	14285.2	12535	3.3306	0.2189	8705 8706 8711
P10909	Clusterin OS=Homo sapiens GN=CLU PE=1 SV=1	1980.99	0	53065	47	12	28.51	139893	60145	30986	14.023	0.7441
Q7Z794	Keratin_ type II cytoskeletal 1b OS=Homo sapiens GN=KRT77 PE=1 SV=3	1848.18	0	62186.6	15	1	2.08	47500	0	6750			8703 8706
Q99715	Collagen alpha-1(XII) chain OS=Homo sapiens GN=COL12A1 PE=1 SV=2	1784.95	0	334345	363	92	32.45	720310	99876	158418	23.2863	7.7857
P09382	Galectin-1 OS=Homo sapiens GN=LGALS1 PE=1 SV=2	1569.14	0	15057.9	9	4	30.37	14078	12867	2854	3	0.0452
Q16270	Insulin-like growth factor-binding protein 7 OS=Homo sapiens GN=IGFBP7 PE=1 SV=1	1500.87	0	30156.8	32	7	28.72	216467	165427	87118	38.5697	1.1631
P12109	Collagen alpha-1(VI) chain OS=Homo sapiens GN=COL6A1 PE=1 SV=3	1374.92	0	109670	60	17	20.04	136324	69993	36468	16.319	1.7897
O00391	Sulfhydryl oxidase 1 OS=Homo sapiens GN=QSOX1 PE=1 SV=3	1372.41	0	83376.2	85	22	31.73	196927	62307	40786	14.527	1.2112
P02008	Hemoglobin subunit zeta OS=Homo sapiens GN=HBZ PE=1 SV=2	1164.71	0	15694.1	8	3	17.61	33342	0	4881			7518
P06733	Alpha-enolase OS=Homo sapiens GN=ENO1 PE=1 SV=2	1104.9	0	47511.2	42	12	31.34	378667	19380	146106	4.5185	0.2147	1 5390
P02461	Collagen alpha-1(III) chain OS=Homo sapiens GN=COL3A1 PE=1 SV=4	1010.37	0	139819	118	24	18.83	259003	71780	68767	16.7357	2.34	3558
P12111	Collagen alpha-3(VI) chain OS=Homo sapiens GN=COL6A3 PE=1 SV=5	943.25	0	345381	272	82	28.64	746893	282547	111602	65.8765	22.7525
P07996	Thrombospondin-1 OS=Homo sapiens GN=THBS1 PE=1 SV=2	873.902	0	133375	69	16	17.09	128712	48038	30980	11.2002	1.4938
P04259	Keratin_ type II cytoskeletal 6B OS=Homo sapiens GN=KRT6B PE=1 SV=5	848.572	0	60352.2	26	8	13.3	61252	8278.76	12892	1.9302	0.1165	8703 8706 18791
P05997	Collagen alpha-2(V) chain OS=Homo sapiens GN=COL5A2 PE=1 SV=3	811.661	0	145880	117	35	27.48	206676	44255	48071	10.3182	1.5052	3547
P13929	Beta-enolase OS=Homo sapiens GN=ENO3 PE=1 SV=5	773.607	0	47329.1	21	2	5.53	108710	0	22828			1 5389
P06396	Gelsolin OS=Homo sapiens GN=GSN PE=1 SV=1	742.359	0	86096.8	56	14	19.95	99065	45912	22229	10.7045	0.9216
P01008	Antithrombin-III OS=Homo sapiens GN=SERPINC1 PE=1 SV=1	739.948	0	53058.8	35	12	19.83	102283	50768	20552	11.8367	0.628
P08572	Collagen alpha-2(IV) chain OS=Homo sapiens GN=COL4A2 PE=1 SV=4	697.889	0	168751	87	18	17	290013	53647	89065	12.5079	2.1107
P02647	Apolipoprotein A-I OS=Homo sapiens GN=APOA1 PE=1 SV=1	645.384	0	30777.9	16	3	13.11	30635	21104	5571	4.9204	0.1514
P09486	SPARC OS=Homo sapiens GN=SPARC PE=1 SV=1	641.101	0	35487.6	37	8	25.41	107692	49023	29640	11.4298	0.4056
Q9UBP4	Dickkopf-related protein 3 OS=Homo sapiens GN=DKK3 PE=1 SV=2	639.885	0	39587.9	9	3	6.86	13288	15966	2579	3.7225	0.1474
P12110	Collagen alpha-2(VI) chain OS=Homo sapiens GN=COL6A2 PE=1 SV=4	622.351	0	109777	43	12	12.66	59698	24951	10883	5.8174	0.6386
P21810	Biglycan OS=Homo sapiens GN=BGN PE=1 SV=2	621.861	0	42053.3	32	12	34.78	56485	21318	14688	4.9703	0.209
P07737	Profilin-1 OS=Homo sapiens GN=PFN1 PE=1 SV=2	590.736	0	15225.3	4	3	31.43	6518	6518	1109	1.5197	0.0231
P01023	Alpha-2-macroglobulin OS=Homo sapiens GN=A2M PE=1 SV=3	571.951	0	164717	52	10	7.53	265151	195597	64023	45.6039	7.5117
P50454	Serpin H1 OS=Homo sapiens GN=SERPINH1 PE=1 SV=2	539.913	0	46554.7	26	10	35.17	52655	32933	12690	7.6784	0.3575
P22692	Insulin-like growth factor-binding protein 4 OS=Homo sapiens GN=IGFBP4 PE=1 SV=2	523.971	0	29131.6	13	3	22.87	21312	19513	5527	4.5495	0.1325
P02788	Lactotransferrin OS=Homo sapiens GN=LTF PE=1 SV=6	461.067	0	80063.9	12	3	3.1	61415	86230.5	17619	20.1049	1.6097
P13645	Keratin_ type I cytoskeletal 10 OS=Homo sapiens GN=KRT10 PE=1 SV=6	369.497	0	59055.3	42	10	18.32	89251	38033	14815	8.8675	0.5237	8693
P00736	Complement C1r subcomponent OS=Homo sapiens GN=C1R PE=1 SV=2	386.846	1.47	81658.4	17	8	9.93	26114	13131	2685	3.0615	0.25
P17936	Insulin-like growth factor-binding protein 3 OS=Homo sapiens GN=IGFBP3 PE=1 SV=2	404.176	1.45	32700.7	15	5	24.4	33392	26211	5167	6.1112	0.1998
P40261	Nicotinamide N-methyltransferase OS=Homo sapiens GN=NNMT PE=1 SV=1	375.001	1.43	30030.3	6	2	3.41	75977	222780	14234	51.9417	1.5598
Q15063	Periostin OS=Homo sapiens GN=POSTN PE=1 SV=2	374.896	1.41	93941.4	38	13	20.57	60747	16204	10662	3.778	0.3549	1624
P62807	Histone H2B type 1-C/E/F/G/I OS=Homo sapiens GN=HIST1H2BC PE=1 SV=4	369.332	1.39	13906.2	4	3	14.29	6593	5997	690	1.3982	0.0194	7452 7453 7455 7456 7457 7458 7463 7466
P36955	Pigment epithelium-derived factor OS=Homo sapiens GN=SERPINF1 PE=1 SV=4	364.059	1.37	46483.3	22	8	18.9	24330	16479	4233	3.8421	0.1786
P57053	Histone H2B type F-S OS=Homo sapiens GN=H2BFS PE=1 SV=2	363.292	1.35	13944.2	4	2	14.29	3998	0	593			7451 7452 7453 7455 7456 7457 7458 7463
Q5QNW6	Histone H2B type 2-F OS=Homo sapiens GN=HIST2H2BF PE=1 SV=3	363.292	1.33	13920.2	4	2	14.29	3998	0	593			7451 7452 7453 7455 7456 7457 7458 7466
Q99877	Histone H2B type 1-N OS=Homo sapiens GN=HIST1H2BN PE=1 SV=3	363.292	1.32	13922.2	4	2	14.29	3998	0	593			7451 7452 7453 7455 7456 7457 7463 7466
Q99879	Histone H2B type 1-M OS=Homo sapiens GN=HIST1H2BM PE=1 SV=3	363.292	1.3	13989.3	4	2	14.29	3998	0	593			7451 7452 7453 7455 7456 7458 7463 7466
Q99880	Histone H2B type 1-L OS=Homo sapiens GN=HIST1H2BL PE=1 SV=3	363.292	1.28	13952.2	4	2	14.29	3998	0	593			7451 7452 7453 7455 7457 7458 7463 7466
O60814	Histone H2B type 1-K OS=Homo sapiens GN=HIST1H2BK PE=1 SV=3	363.292	1.27	13890.2	4	2	14.29	3998	0	593			7451 7452 7453 7456 7457 7458 7463 7466
Q93079	Histone H2B type 1-H OS=Homo sapiens GN=HIST1H2BH PE=1 SV=3	363.292	1.25	13892.1	4	2	14.29	3998	0	593			7451 7452 7455 7456 7457 7458 7463 7466
P58876	Histone H2B type 1-D OS=Homo sapiens GN=HIST1H2BD PE=1 SV=2	363.292	1.23	13936.2	4	2	14.29	3998	0	593			7451 7453 7455 7456 7457 7458 7463 7466
P07093	Glia-derived nexin OS=Homo sapiens GN=SERPINE2 PE=1 SV=1	350.561	1.22	44230.4	30	14	36.18	46240	18120	7384	4.2247	0.1869
Q92626	Peroxidasin homolog OS=Homo sapiens GN=PXDN PE=1 SV=2	346.128	1.2	167898	60	23	20.42	106599	32054	17001	7.4735	1.2548
P62805	Histone H4 OS=Homo sapiens GN=HIST1H4A PE=1 SV=2	292.301	2.35	11367.4	7	4	27.18	38459	8355	1249	1.948	0.0221
P01024	Complement C3 OS=Homo sapiens GN=C3 PE=1 SV=2	265.482	3.45	188688	36	11	5.11	101742	51692	23848	12.0521	2.2741
P08670	Vimentin OS=Homo sapiens GN=VIM PE=1 SV=4	255.687	3.41	53708.8	36	15	33.69	78235	20960.9	12166	4.8871	0.2625	8711
P62942	Peptidyl-prolyl cis-trans isomerase FKBP1A OS=Homo sapiens GN=FKBP1A PE=1 SV=2	257.289	3.37	12007.8	5	1	12.04	3458	10374	678	2.4187	0.029
Q15113	Procollagen C-endopeptidase enhancer 1 OS=Homo sapiens GN=PCOLCE PE=1 SV=2	253.273	3.33	48828	18	6	11.58	28073	24313.5	4287	5.6688	0.2768

## Sheet: Control_2
protein.Accession	protein.Description	protein.score	protein.falsePositiveRate	protein.avgMass	protein.MatchedProducts	protein.matchedPeptides	protein.seqCover(%)	protein.MatchedPeptideIntenSum	protein.top3MatchedPeptideIntenSum	protein.MatchedProductIntenSum	protein.fmolOnColumn	protein.ngramOnColumn	protein.Key_ForHomologs
P02769	Serum albumin OS=Bos taurus GN=ALB PE=1 SV=4	5677.25	0	71289.4	438	33	47.45	4069953	1021527	1879204	248.114	17.6879	665
P00924	Enolase 1 OS=Saccharomyces cerevisiae (strain ATCC 204508 / S288c) GN=ENO1 PE=1 SV=3	3539.28	0	46873.2	193	18	42.11	1196404	411717	322074	100	4.6873	5389 5390
P08123	Collagen alpha-2(I) chain OS=Homo sapiens GN=COL1A2 PE=1 SV=7	2909.24	0	129827	441	60	51.9	1889181	302993	703384	73.5925	9.5543	3543
P02452	Collagen alpha-1(I) chain OS=Homo sapiens GN=COL1A1 PE=1 SV=5	2157.32	0	139968	397	54	46.79	1758750	338021	687179	82.1003	11.4914	3544
P69905	Hemoglobin subunit alpha OS=Homo sapiens GN=HBA1 PE=1 SV=2	1670.91	0	15314.6	54	7	42.96	189177	142729	43997	34.6668	0.5309	7517
P02765	Alpha-2-HS-glycoprotein OS=Homo sapiens GN=AHSG PE=1 SV=1	1649.96	0	40123.1	63	8	17.17	633650	392281	341844	95.2793	3.8229
P63261	Actin_ cytoplasmic 2 OS=Homo sapiens GN=ACTG1 PE=1 SV=1	1295.56	0	42135.1	106	18	47.2	341897	0	69403			391 392 393 394 395 398 405 13439 13440 13443 13444
P60709	Actin_ cytoplasmic 1 OS=Homo sapiens GN=ACTB PE=1 SV=1	1295.56	0	42079	106	18	47.2	341897	115405	69403	28.0302	1.1795	391 392 393 395 396 398 405 13439 13440 13443 13444
P02042	Hemoglobin subunit delta OS=Homo sapiens GN=HBD PE=1 SV=2	1082.2	0	16169.6	12	2	12.93	83587	0	30224			7519 7522 7523 7524
P68871	Hemoglobin subunit beta OS=Homo sapiens GN=HBB PE=1 SV=2	1082.2	0	16112.5	12	2	12.93	83587	120828	30224	29.3473	0.4729	7520 7522 7523 7524
P69892	Hemoglobin subunit gamma-2 OS=Homo sapiens GN=HBG2 PE=1 SV=2	1059.67	0	16183.5	10	1	6.8	82207	0	30037			7519 7520 7522 7523
P69891	Hemoglobin subunit gamma-1 OS=Homo sapiens GN=HBG1 PE=1 SV=2	1059.67	0	16197.5	10	1	6.8	82207	0	30037			7519 7520 7522 7524
P02100	Hemoglobin subunit epsilon OS=Homo sapiens GN=HBE1 PE=1 SV=2	1059.67	0	16259.9	10	1	6.8	82207	0	30037			7519 7520 7523 7524
P68133	Actin_ alpha skeletal muscle OS=Homo sapiens GN=ACTA1 PE=1 SV=1	918.925	0	42393.3	78	13	26.79	250455	0	56998			391 392 393 394 395 396 398 13439 13440 13443 13444
P68032	Actin_ alpha cardiac muscle 1 OS=Homo sapiens GN=ACTC1 PE=1 SV=1	918.925	0	42361.2	78	13	26.79	250455	0	56998			391 392 393 394 396 398 405 13439 13440 13443 13444
P07585	Decorin OS=Homo sapiens GN=DCN PE=1 SV=1	875.705	0	40089	89	16	41.78	332396	139384	74871	33.8543	1.3572
P63267	Actin_ gamma-enteric smooth muscle OS=Homo sapiens GN=ACTG2 PE=1 SV=1	830.781	0	42276.2	72	12	23.94	233263	0	55298			391 392 393 394 395 396 405 13439 13440 13443 13444
P62736	Actin_ aortic smooth muscle OS=Homo sapiens GN=ACTA2 PE=1 SV=1	830.781	0	42408.3	72	12	23.87	233263	0	55298			392 393 394 395 396 398 405 13439 13440 13443 13444
P02768	Serum albumin OS=Homo sapiens GN=ALB PE=1 SV=2	804.177	0	71362.7	79	4	4.76	1142046	0	690386			2
P51884	Lumican OS=Homo sapiens GN=LUM PE=1 SV=2	785.197	0	38771.2	55	9	24.85	147132	73240	24036	17.7889	0.6897
Q12841	Follistatin-related protein 1 OS=Homo sapiens GN=FSTL1 PE=1 SV=1	772.461	0	36126.1	32	8	27.27	114336	65187	20955	15.833	0.572
A5A3E0	POTE ankyrin domain family member F OS=Homo sapiens GN=POTEF PE=1 SV=2	662.539	0	123099	46	7	6.33	130725	0	29127			391 392 393 394 395 396 398 405 13439 13443 13444
Q6S8J3	POTE ankyrin domain family member E OS=Homo sapiens GN=POTEE PE=1 SV=3	662.539	0	122961	46	7	6.33	130725	0	29127			391 392 393 394 395 396 398 405 13440 13443 13444
P02008	Hemoglobin subunit zeta OS=Homo sapiens GN=HBZ PE=1 SV=2	565.913	0	15694.1	8	2	19.72	18175	0	3390			7518
P01033	Metalloproteinase inhibitor 1 OS=Homo sapiens GN=TIMP1 PE=1 SV=1	539.303	0	23855.2	14	3	20.29	29383	28608	6413	6.9485	0.1658
Q16270	Insulin-like growth factor-binding protein 7 OS=Homo sapiens GN=IGFBP7 PE=1 SV=1	515.774	0	30156.8	26	7	24.11	120155	93179	52323	22.6318	0.6825
P02751	Fibronectin OS=Homo sapiens GN=FN1 PE=1 SV=4	441.962	0	266218	197	45	21.96	681375	109104	159717	26.4998	7.0547
P0CG38	POTE ankyrin domain family member I OS=Homo sapiens GN=POTEI PE=3 SV=1	441.133	0	122936	35	6	4.84	106414	0	22732			391 393 394 395 396 398 405 13439 13440 13444
P0CG39	POTE ankyrin domain family member J OS=Homo sapiens GN=POTEJ PE=3 SV=1	424.594	0	118816	32	5	3.95	97448	0	21069			391 393 394 395 396 398 405 13439 13440 13443
P19823	Inter-alpha-trypsin inhibitor heavy chain H2 OS=Homo sapiens GN=ITIH2 PE=1 SV=2	420.618	0	106920	46	7	7.4	298274	185771	93313	45.121	4.8243
Q9BYX7	Putative beta-actin-like protein 3 OS=Homo sapiens GN=POTEKP PE=5 SV=1	394.395	3.13	42358.5	26	3	10.67	58792	0	9917			391 392 394 395 396 398 405 13439 13440 13443 13444
P01034	Cystatin-C OS=Homo sapiens GN=CST3 PE=1 SV=1	349.763	3.03	16027.4	14	4	23.29	34357	21102	9398	5.1254	0.0821
Q562R1	Beta-actin-like protein 2 OS=Homo sapiens GN=ACTBL2 PE=1 SV=2	229.763	2.94	42345.5	18	3	6.38	44262	0	8321			391 393 394 395 396 398 405 13439 13440
P06733	Alpha-enolase OS=Homo sapiens GN=ENO1 PE=1 SV=2	212.787	2.86	47511.2	18	5	13.82	139509	67120.2	28397	16.3025	0.7746	1 5390
P35527	Keratin_ type I cytoskeletal 9 OS=Homo sapiens GN=KRT9 PE=1 SV=3	207.787	2.78	62292.5	36	11	15.89	54332	34374	9362	8.3489	0.5201
P12109	Collagen alpha-1(VI) chain OS=Homo sapiens GN=COL6A1 PE=1 SV=3	204.81	2.7	109670	43	14	15.76	128497	81417	26446	19.775	2.1687
Q15582	Transforming growth factor-beta-induced protein ig-h3 OS=Homo sapiens GN=TGFBI PE=1 SV=1	204.486	2.63	75308.3	40	13	14.64	77076	29129	10013	7.075	0.5328
O00391	Sulfhydryl oxidase 1 OS=Homo sapiens GN=QSOX1 PE=1 SV=3	191.622	2.56	83376.2	55	18	23.69	81689	29929	17428	7.2693	0.6061
Q99715	Collagen alpha-1(XII) chain OS=Homo sapiens GN=COL12A1 PE=1 SV=2	190.741	2.5	334345	145	57	20.83	299852	85773	47463	20.833	6.9654
P24593	Insulin-like growth factor-binding protein 5 OS=Homo sapiens GN=IGFBP5 PE=1 SV=1	187.825	2.44	31596.8	29	9	21.69	81224	32490	14431	7.8913	0.2493
P08253	72 kDa type IV collagenase OS=Homo sapiens GN=MMP2 PE=1 SV=2	187.13	2.38	74965.9	35	11	20	73131	44269	14794	10.7523	0.8061
P01023	Alpha-2-macroglobulin OS=Homo sapiens GN=A2M PE=1 SV=3	159.861	2.33	164717	60	13	6.04	270406	121284	52101	29.4581	4.8522
P09486	SPARC OS=Homo sapiens GN=SPARC PE=1 SV=1	173.947	2.27	35487.6	21	5	10.89	59918	22167	9171	5.384	0.1911
P13929	Beta-enolase OS=Homo sapiens GN=ENO3 PE=1 SV=5	171.387	2.22	47329.1	11	2	5.53	79941	0	18528			1 5389
P01008	Antithrombin-III OS=Homo sapiens GN=SERPINC1 PE=1 SV=1	168.284	2.17	53058.8	22	9	17.24	53641	29491	7278	7.1629	0.3801
P10909	Clusterin OS=Homo sapiens GN=CLU PE=1 SV=1	154.711	2.13	53065	26	8	18.49	53472	21589	8427	5.2437	0.2783
Q92783	Signal transducing adapter molecule 1 OS=Homo sapiens GN=STAM PE=1 SV=3	148.836	2.08	59578.9	10	2	1.85	182572	533421	93003	129.56	7.7191
P04264	Keratin_ type II cytoskeletal 1 OS=Homo sapiens GN=KRT1 PE=1 SV=6	141.211	2.04	66209.9	28	8	14.91	48404	27438	5648	6.6643	0.4412
P06396	Gelsolin OS=Homo sapiens GN=GSN PE=1 SV=1	147.334	2	86096.8	34	8	8.31	55368	27018	10696	6.5623	0.565
O95661	GTP-binding protein Di-Ras3 OS=Homo sapiens GN=DIRAS3 PE=1 SV=1	146.658	1.96	26203.4	7	1	4.8	47675	138618	8037	33.6683	0.8822

## Sheet: Control_3
protein.Accession	protein.Description	protein.score	protein.falsePositiveRate	protein.avgMass	protein.MatchedProducts	protein.matchedPeptides	protein.seqCover(%)	protein.MatchedPeptideIntenSum	protein.top3MatchedPeptideIntenSum	protein.MatchedProductIntenSum	protein.fmolOnColumn	protein.ngramOnColumn	protein.Key_ForHomologs
P00924	Enolase 1 OS=Saccharomyces cerevisiae (strain ATCC 204508 / S288c) GN=ENO1 PE=1 SV=3	3255.62	0	46873.2	171	19	43.02	786149	278639	196312	100	4.6873
P02769	Serum albumin OS=Bos taurus GN=ALB PE=1 SV=4	3205.83	0	71289.4	306	27	38.06	2232929	664962	899980	238.646	17.013	665
P08123	Collagen alpha-2(I) chain OS=Homo sapiens GN=COL1A2 PE=1 SV=7	2575.06	0	129827	416	59	50.07	1734692	277947	620216	99.7517	12.9505	3543
P02452	Collagen alpha-1(I) chain OS=Homo sapiens GN=COL1A1 PE=1 SV=5	1789.24	0	139968	369	50	42.21	1524772	296008	606043	106.234	14.8693	3544
P63261	Actin_ cytoplasmic 2 OS=Homo sapiens GN=ACTG1 PE=1 SV=1	1709.49	0	42135.1	123	22	53.6	440571	0	109444			391 392 393 394 395 398 405 13439 13440 13443 13444
P60709	Actin_ cytoplasmic 1 OS=Homo sapiens GN=ACTB PE=1 SV=1	1709.49	0	42079	123	22	53.6	440571	167048	109444	59.9514	2.5227	391 392 393 395 396 398 405 13439 13440 13443 13444
P68133	Actin_ alpha skeletal muscle OS=Homo sapiens GN=ACTA1 PE=1 SV=1	1329.9	0	42393.3	91	15	31.83	337531	0	93202			391 392 393 394 395 396 398 13439 13440 13443 13444
P68032	Actin_ alpha cardiac muscle 1 OS=Homo sapiens GN=ACTC1 PE=1 SV=1	1329.9	0	42361.2	91	15	31.83	337531	0	93202			391 392 393 394 396 398 405 13439 13440 13443 13444
P63267	Actin_ gamma-enteric smooth muscle OS=Homo sapiens GN=ACTG2 PE=1 SV=1	1305.22	0	42276.2	87	14	28.99	326702	0	92446			391 392 393 394 395 396 405 13439 13440 13443 13444
P62736	Actin_ aortic smooth muscle OS=Homo sapiens GN=ACTA2 PE=1 SV=1	1305.22	0	42408.3	87	14	28.91	326702	0	92446			392 393 394 395 396 398 405 13439 13440 13443 13444
P02765	Alpha-2-HS-glycoprotein OS=Homo sapiens GN=AHSG PE=1 SV=1	1209.65	0	40123.1	43	4	6.81	513905	382938	312302	137.432	5.5142
P69905	Hemoglobin subunit alpha OS=Homo sapiens GN=HBA1 PE=1 SV=2	937.198	0	15314.6	28	5	33.1	93393	77973	17996	27.9835	0.4286
P07585	Decorin OS=Homo sapiens GN=DCN PE=1 SV=1	819.328	0	40089	91	16	39.55	359927	119916	72027	43.0363	1.7253
Q12841	Follistatin-related protein 1 OS=Homo sapiens GN=FSTL1 PE=1 SV=1	743.674	0	36126.1	36	7	17.53	150860	70520	28697	25.3087	0.9143
A5A3E0	POTE ankyrin domain family member F OS=Homo sapiens GN=POTEF PE=1 SV=2	587.149	0	123099	50	9	6.42	178452	0	40637			391 392 393 394 395 396 398 405 13439 13443 13444
Q6S8J3	POTE ankyrin domain family member E OS=Homo sapiens GN=POTEE PE=1 SV=3	587.149	0	122961	50	9	6.42	178452	0	40637			391 392 393 394 395 396 398 405 13440 13443 13444
P02768	Serum albumin OS=Homo sapiens GN=ALB PE=1 SV=2	524.308	0	71362.7	64	4	4.76	650083	0	337341			2
P69892	Hemoglobin subunit gamma-2 OS=Homo sapiens GN=HBG2 PE=1 SV=2	461.378	0	16183.5	7	1	6.8	28805	0	8005			7519 7520 7522 7523
P69891	Hemoglobin subunit gamma-1 OS=Homo sapiens GN=HBG1 PE=1 SV=2	461.378	0	16197.5	7	1	6.8	28805	0	8005			7519 7520 7522 7524
P02100	Hemoglobin subunit epsilon OS=Homo sapiens GN=HBE1 PE=1 SV=2	461.378	0	16259.9	7	1	6.8	28805	0	8005			7519 7520 7523 7524
P02042	Hemoglobin subunit delta OS=Homo sapiens GN=HBD PE=1 SV=2	461.378	0	16169.6	7	1	6.8	28805	0	8005			7519 7522 7523 7524
P68871	Hemoglobin subunit beta OS=Homo sapiens GN=HBB PE=1 SV=2	461.378	0	16112.5	7	1	6.8	28805	86415	8005	31.0133	0.4997	7520 7522 7523 7524
P0CG39	POTE ankyrin domain family member J OS=Homo sapiens GN=POTEJ PE=3 SV=1	439.179	0	118816	42	8	5.11	158451	0	34895			391 392 393 394 395 396 398 405 13439 13440 13443
P0CG38	POTE ankyrin domain family member I OS=Homo sapiens GN=POTEI PE=3 SV=1	439.179	0	122936	42	8	4.93	158451	0	34895			391 392 393 394 395 396 398 405 13439 13440 13444
Q16270	Insulin-like growth factor-binding protein 7 OS=Homo sapiens GN=IGFBP7 PE=1 SV=1	427.005	0	30156.8	11	5	25.53	84924	64692	39506	23.2171	0.7002
P04264	Keratin_ type II cytoskeletal 1 OS=Homo sapiens GN=KRT1 PE=1 SV=6	323.638	0	66209.9	50	12	19.72	138755	60624	25672	21.7572	1.4405	8711
P35527	Keratin_ type I cytoskeletal 9 OS=Homo sapiens GN=KRT9 PE=1 SV=3	312.375	0	62292.5	39	8	11.56	76840	53850	12456	19.3261	1.2039
Q9BYX7	Putative beta-actin-like protein 3 OS=Homo sapiens GN=POTEKP PE=5 SV=1	304.365	0	42358.5	31	8	16.8	104845	0	14850			391 392 394 395 396 398 405 13439 13440 13443 13444
P02751	Fibronectin OS=Homo sapiens GN=FN1 PE=1 SV=4	295.514	0	266218	150	37	16.22	389988	90440	92293	32.4578	8.6408
P51884	Lumican OS=Homo sapiens GN=LUM PE=1 SV=2	284.887	0	38771.2	39	12	29.88	110119	56706	15545	20.3511	0.789
P19823	Inter-alpha-trypsin inhibitor heavy chain H2 OS=Homo sapiens GN=ITIH2 PE=1 SV=2	282.76	0	106920	41	8	7.4	221438	123892	58140	44.4633	4.754
P01033	Metalloproteinase inhibitor 1 OS=Homo sapiens GN=TIMP1 PE=1 SV=1	223.957	3.03	23855.2	10	2	7.25	21723	28515	3052	10.2337	0.2441
Q562R1	Beta-actin-like protein 2 OS=Homo sapiens GN=ACTBL2 PE=1 SV=2	185.709	2.94	42345.5	23	5	13.03	50890	0	10575			391 393 394 395 396 398 405 13439 13440 13443 13444
P04259	Keratin_ type II cytoskeletal 6B OS=Homo sapiens GN=KRT6B PE=1 SV=5	174.278	2.86	60352.2	24	4	5.5	48263	30579	6620	10.9744	0.6623	8706
P01034	Cystatin-C OS=Homo sapiens GN=CST3 PE=1 SV=1	169.191	2.78	16027.4	13	4	23.29	25574	15842	6920	5.6855	0.0911

## Sheet: TGFbeta-treated_1
protein.Accession	protein.Description	protein.score	protein.falsePositiveRate	protein.avgMass	protein.MatchedProducts	protein.matchedPeptides	protein.seqCover(%)	protein.MatchedPeptideIntenSum	protein.top3MatchedPeptideIntenSum	protein.MatchedProductIntenSum	protein.fmolOnColumn	protein.ngramOnColumn	protein.Key_ForHomologs
P02769	Serum albumin OS=Bos taurus GN=ALB PE=1 SV=4	30096.8	0	71289.4	642	45	59.31	9670477	1935529	5424060	467.806	33.3496	665
P08123	Collagen alpha-2(I) chain OS=Homo sapiens GN=COL1A2 PE=1 SV=7	17115.3	0	129827	711	81	65.15	4833865	663438	2066198	160.349	20.8177	3543
P02452	Collagen alpha-1(I) chain OS=Homo sapiens GN=COL1A1 PE=1 SV=5	16916.2	0	139968	739	77	63.39	5339107	848876	2795723	205.168	28.717	3544 3557
P00924	Enolase 1 OS=Saccharomyces cerevisiae (strain ATCC 204508 / S288c) GN=ENO1 PE=1 SV=3	13440.6	0	46873.2	203	18	41.88	1214306	413746	289616	100	4.6873	5389 5390
P63261	Actin_ cytoplasmic 2 OS=Homo sapiens GN=ACTG1 PE=1 SV=1	12797.5	0	42135.1	259	26	55.73	1311139	0	369735			391 392 393 394 395 398 405 13439 13440 13443 13444
P60709	Actin_ cytoplasmic 1 OS=Homo sapiens GN=ACTB PE=1 SV=1	12797.5	0	42079	259	26	55.73	1311139	357671	369735	86.447	3.6376	391 392 393 395 396 398 405 13439 13440 13443 13444
P69905	Hemoglobin subunit alpha OS=Homo sapiens GN=HBA1 PE=1 SV=2	11805.1	0	15314.6	69	7	42.96	482736	357978	133133	86.5212	1.325	7517
P68133	Actin_ alpha skeletal muscle OS=Homo sapiens GN=ACTA1 PE=1 SV=1	8220.62	0	42393.3	179	19	33.95	943018	0	277259			391 392 393 394 395 396 398 13439 13440 13443 13444
P68032	Actin_ alpha cardiac muscle 1 OS=Homo sapiens GN=ACTC1 PE=1 SV=1	8220.62	0	42361.2	182	20	43.5	951986	13530	279558	3.2701	0.1385	391 392 393 394 396 398 405 13439 13440 13443 13444
P63267	Actin_ gamma-enteric smooth muscle OS=Homo sapiens GN=ACTG2 PE=1 SV=1	7483.12	0	42276.2	167	18	31.12	860410	0	260318			391 392 393 394 395 396 405 13439 13440 13443 13444
P62736	Actin_ aortic smooth muscle OS=Homo sapiens GN=ACTA2 PE=1 SV=1	7483.12	0	42408.3	170	19	40.58	869378	0	262617			392 393 394 395 396 398 405 13439 13440 13443 13444
Q15582	Transforming growth factor-beta-induced protein ig-h3 OS=Homo sapiens GN=TGFBI PE=1 SV=1	6819.83	0	75308.3	215	30	39.09	790991	190302	174294	45.9949	3.4638	13433
P02751	Fibronectin OS=Homo sapiens GN=FN1 PE=1 SV=4	6674.85	0	266218	566	70	36.5	3384613	496020	1177397	119.885	31.9155
Q12841	Follistatin-related protein 1 OS=Homo sapiens GN=FSTL1 PE=1 SV=1	6470.46	0	36126.1	66	12	30.19	270158	149175	67071	36.0547	1.3025
P02765	Alpha-2-HS-glycoprotein OS=Homo sapiens GN=AHSG PE=1 SV=1	6441.12	0	40123.1	56	5	8.72	854272	517921	422289	125.178	5.0225
A5A3E0	POTE ankyrin domain family member F OS=Homo sapiens GN=POTEF PE=1 SV=2	6434.42	0	123099	85	9	9.86	403427	0	116289			391 392 393 394 395 396 398 405 13439 13443 13444
Q6S8J3	POTE ankyrin domain family member E OS=Homo sapiens GN=POTEE PE=1 SV=3	6434.42	0	122961	83	8	6.98	387548	0	113237			391 392 393 394 395 396 398 405 13440 13443 13444
P02042	Hemoglobin subunit delta OS=Homo sapiens GN=HBD PE=1 SV=2	5525.45	0	16169.6	20	2	12.93	168700	0	71486			7519 7522 7523 7524
P68871	Hemoglobin subunit beta OS=Homo sapiens GN=HBB PE=1 SV=2	5525.45	0	16112.5	20	2	12.93	168700	236061	71486	57.0546	0.9193	7520 7522 7523 7524
P69892	Hemoglobin subunit gamma-2 OS=Homo sapiens GN=HBG2 PE=1 SV=2	5454.76	0	16183.5	15	1	6.8	166309	0	70496			7519 7520 7522 7523
P69891	Hemoglobin subunit gamma-1 OS=Homo sapiens GN=HBG1 PE=1 SV=2	5454.76	0	16197.5	15	1	6.8	166309	0	70496			7519 7520 7522 7524
P02100	Hemoglobin subunit epsilon OS=Homo sapiens GN=HBE1 PE=1 SV=2	5454.76	0	16259.9	15	1	6.8	166309	0	70496			7519 7520 7523 7524
P01033	Metalloproteinase inhibitor 1 OS=Homo sapiens GN=TIMP1 PE=1 SV=1	5437.39	0	23855.2	24	5	28.5	70151	92151	20654	22.2724	0.5313
Q9BYX7	Putative beta-actin-like protein 3 OS=Homo sapiens GN=POTEKP PE=5 SV=1	5276.66	0	42358.5	71	11	41.87	260400	186714	62873	45.1277	1.9115	391 392 394 395 396 398 405 13439 13440 13443 13444
P07585	Decorin OS=Homo sapiens GN=DCN PE=1 SV=1	4544.61	0	40089	95	15	39.83	430774	225593	121561	54.5245	2.1858	13012
P08253	72 kDa type IV collagenase OS=Homo sapiens GN=MMP2 PE=1 SV=2	4508.15	0	74965.9	155	28	43.48	482961	195263	137535	47.1939	3.5379
P0CG38	POTE ankyrin domain family member I OS=Homo sapiens GN=POTEI PE=3 SV=1	4260.83	0	122936	68	7	5.49	327494	0	93107			391 392 393 394 395 396 398 405 13439 13440 13444
P0CG39	POTE ankyrin domain family member J OS=Homo sapiens GN=POTEJ PE=3 SV=1	4208.49	0	118816	63	6	4.62	309189	0	84326			391 392 393 394 395 396 398 405 13439 13440 13443
P51884	Lumican OS=Homo sapiens GN=LUM PE=1 SV=2	3816.35	0	38771.2	76	13	37.87	216223	87823	52952	21.2263	0.823
P07093	Glia-derived nexin OS=Homo sapiens GN=SERPINE2 PE=1 SV=1	3732.67	0	44230.4	121	24	52.76	332555	113783	64815	27.5007	1.2164
P02771	Alpha-fetoprotein OS=Homo sapiens GN=AFP PE=1 SV=1	3348	0	70502.5	51	8	15.11	285780	240744	42483	58.1864	4.1023
P02768	Serum albumin OS=Homo sapiens GN=ALB PE=1 SV=2	3319.53	0	71362.7	71	5	4.93	2127261	0	1497558			2
Q99715	Collagen alpha-1(XII) chain OS=Homo sapiens GN=COL12A1 PE=1 SV=2	3191.28	0	334345	600	113	39.9	1500174	167114	377241	40.3905	13.5043
Q562R1	Beta-actin-like protein 2 OS=Homo sapiens GN=ACTBL2 PE=1 SV=2	3043.14	0	42345.5	75	9	13.56	264328	0	68048			391 393 394 395 396 398 405 13439 13440 13443 13444
P21810	Biglycan OS=Homo sapiens GN=BGN PE=1 SV=2	2896.53	0	42053.3	79	16	42.93	252650	90566	70656	21.8893	0.9205	13013
P19823	Inter-alpha-trypsin inhibitor heavy chain H2 OS=Homo sapiens GN=ITIH2 PE=1 SV=2	2694.84	0	106920	92	13	18.71	700539	376311	273095	90.9522	9.7246
P17936	Insulin-like growth factor-binding protein 3 OS=Homo sapiens GN=IGFBP3 PE=1 SV=2	2428.12	0	32700.7	41	5	15.12	277766	183375	73957	44.3207	1.4493
Q16270	Insulin-like growth factor-binding protein 7 OS=Homo sapiens GN=IGFBP7 PE=1 SV=1	2288.77	0	30156.8	74	11	36.88	421518	306407	208944	74.0568	2.2333
P12111	Collagen alpha-3(VI) chain OS=Homo sapiens GN=COL6A3 PE=1 SV=5	2288.63	0	345381	547	111	39.25	1386356	138489	364961	33.472	11.5606
P01034	Cystatin-C OS=Homo sapiens GN=CST3 PE=1 SV=1	2253.99	0	16027.4	20	4	23.29	90807	62451	23640	15.094	0.2419
P12109	Collagen alpha-1(VI) chain OS=Homo sapiens GN=COL6A1 PE=1 SV=3	2118.11	0	109670	69	21	23.93	213685	105693	54999	25.5454	2.8016
P07996	Thrombospondin-1 OS=Homo sapiens GN=THBS1 PE=1 SV=2	1729.65	0	133375	111	22	19.49	302537	86955	88303	21.0165	2.8031
P10909	Clusterin OS=Homo sapiens GN=CLU PE=1 SV=1	1651.73	0	53065	51	11	28.06	281467	204017	63732	49.3097	2.6166
P04264	Keratin_ type II cytoskeletal 1 OS=Homo sapiens GN=KRT1 PE=1 SV=6	1566.39	0	66209.9	65	12	26.4	159452	66367.8	28124	16.0407	1.0621	8703 8705 8711
P61769	Beta-2-microglobulin OS=Homo sapiens GN=B2M PE=1 SV=1	1517.59	0	13828.6	16	2	13.45	49822	63178.5	9681	15.2699	0.2112
P09486	SPARC OS=Homo sapiens GN=SPARC PE=1 SV=1	1464.93	0	35487.6	54	9	27.39	233331	104249	75346	25.1964	0.8942
P02008	Hemoglobin subunit zeta OS=Homo sapiens GN=HBZ PE=1 SV=2	1457.42	0	15694.1	7	1	4.93	23199	0	4826			7518
P62805	Histone H4 OS=Homo sapiens GN=HIST1H4A PE=1 SV=2	1357.61	0	11367.4	11	3	27.18	16603	16603	2203	4.0128	0.0456
P02647	Apolipoprotein A-I OS=Homo sapiens GN=APOA1 PE=1 SV=1	1345.73	0	30777.9	16	2	8.24	38912	58368	7852	14.1072	0.4342
Q92626	Peroxidasin homolog OS=Homo sapiens GN=PXDN PE=1 SV=2	1256.55	0	167898	156	45	36.78	355220	98974	70576	23.9214	4.0164
P08572	Collagen alpha-2(IV) chain OS=Homo sapiens GN=COL4A2 PE=1 SV=4	1222.07	0	168751	126	30	25.18	421574	106997	130429	25.8606	4.364
P06396	Gelsolin OS=Homo sapiens GN=GSN PE=1 SV=1	1208.42	0	86096.8	74	21	26.98	175348	70091	34423	16.9406	1.4585
P06733	Alpha-enolase OS=Homo sapiens GN=ENO1 PE=1 SV=2	1135.89	0	47511.2	29	9	26.04	124135	24204.6	26187	5.8501	0.2779	1 5390
P01008	Antithrombin-III OS=Homo sapiens GN=SERPINC1 PE=1 SV=1	1123.89	0	53058.8	46	13	24.78	150874	73808	33563	17.839	0.9465
Q15113	Procollagen C-endopeptidase enhancer 1 OS=Homo sapiens GN=PCOLCE PE=1 SV=2	1093.13	0	48828	27	5	14.25	33708	31523	7622	7.6189	0.372
P07737	Profilin-1 OS=Homo sapiens GN=PFN1 PE=1 SV=2	1070.71	0	15225.3	6	3	48.57	8646	8646	2827	2.0897	0.0318
O00391	Sulfhydryl oxidase 1 OS=Homo sapiens GN=QSOX1 PE=1 SV=3	1009.46	0	83376.2	85	20	28.78	170653	55356	36672	13.3792	1.1155
P23528	Cofilin-1 OS=Homo sapiens GN=CFL1 PE=1 SV=3	972.052	0	18730.6	13	6	38.55	30099	24711	4102	5.9725	0.1119
P08476	Inhibin beta A chain OS=Homo sapiens GN=INHBA PE=1 SV=2	906.994	0	48240.7	33	8	22.3	53140	28620	14193	6.9173	0.3337
P05997	Collagen alpha-2(V) chain OS=Homo sapiens GN=COL5A2 PE=1 SV=3	845.947	0	145880	129	37	29.15	245476	56416	60726	13.6354	1.9891	3547
P13929	Beta-enolase OS=Homo sapiens GN=ENO3 PE=1 SV=5	818.668	0	47329.1	12	2	5.53	91632	0	19099			1 5389
P02461	Collagen alpha-1(III) chain OS=Homo sapiens GN=COL3A1 PE=1 SV=4	807.724	0	139819	117	28	22.1	270275	72094	71310	17.4247	2.4363	3558
P50454	Serpin H1 OS=Homo sapiens GN=SERPINH1 PE=1 SV=2	801.903	0	46554.7	37	10	31.58	77687	43445	21791	10.5004	0.4888
P61573	HERV-K_6q14.1 provirus Rec protein OS=Homo sapiens PE=1 SV=1	711.411	0	11827.8	5	2	35.24	6232	0	4364			14336 14337 14338 14339
P61572	HERV-K_19q12 provirus Rec protein OS=Homo sapiens PE=1 SV=1	711.411	0	11827.8	5	2	35.24	6232	0	4364			14336 14337 14338 14340
Q69383	HERV-K_7q22.1 provirus Rec protein OS=Homo sapiens GN=ERVK-6 PE=1 SV=1	711.411	0	11827.8	5	2	35.24	6232	0	4364			14336 14337 14339 14340
P61571	HERV-K_12q14.1 provirus Rec protein OS=Homo sapiens PE=1 SV=1	711.411	0	11721.7	5	2	35.58	6232	13368	4364	3.231	0.0379	14336 14338 14339 14340
P61579	HERV-K_11q22.1 provirus Rec protein OS=Homo sapiens PE=1 SV=1	711.411	0	11827.8	5	2	35.24	6232	0	4364			14337 14338 14339 14340
P35527	Keratin_ type I cytoskeletal 9 OS=Homo sapiens GN=KRT9 PE=1 SV=3	658.977	0	62292.5	44	10	12.2	89780	65117	15927	15.7384	0.9804
P35908	Keratin_ type II cytoskeletal 2 epidermal OS=Homo sapiens GN=KRT2 PE=1 SV=2	658.088	0	65718.1	19	6	10.33	35453	9127.2	3693	2.206	0.145	8705 8706 8711
P20908	Collagen alpha-1(V) chain OS=Homo sapiens GN=COL5A1 PE=1 SV=3	615.662	0	184244	65	14	10.61	151775	91528	31992	22.1218	4.0758	3543
P05452	Tetranectin OS=Homo sapiens GN=CLEC3B PE=1 SV=3	593.193	0	22936	7	3	18.32	14772	14772	6045	3.5703	0.0819
P09382	Galectin-1 OS=Homo sapiens GN=LGALS1 PE=1 SV=2	576.821	0	15057.9	12	4	30.37	37339	34638	11642	8.3718	0.1261
Q15063	Periostin OS=Homo sapiens GN=POSTN PE=1 SV=2	568.217	0	93941.4	58	19	23.56	136975	23057	31476	5.5727	0.5235	1624
Q7Z794	Keratin_ type II cytoskeletal 1b OS=Homo sapiens GN=KRT77 PE=1 SV=3	546.346	0	62186.6	11	1	2.08	23876	0	2146			8703 8706
P40261	Nicotinamide N-methyltransferase OS=Homo sapiens GN=NNMT PE=1 SV=1	513.434	1.3	30030.3	8	2	3.41	117988	343413	23816	83.0009	2.4925
Q14393	Growth arrest-specific protein 6 OS=Homo sapiens GN=GAS6 PE=1 SV=2	512.073	1.28	81729.6	40	16	27.6	131132	89710	19774	21.6824	1.7721
P29992	Guanine nucleotide-binding protein subunit alpha-11 OS=Homo sapiens GN=GNA11 PE=1 SV=2	498.563	1.27	42408.6	10	1	1.95	350318	972264	58898	234.991	9.9656
Q08431	Lactadherin OS=Homo sapiens GN=MFGE8 PE=1 SV=2	474.532	1.25	43921.4	27	9	29.46	34502	21808	5846	5.2709	0.2315
P04259	Keratin_ type II cytoskeletal 6B OS=Homo sapiens GN=KRT6B PE=1 SV=5	472.012	1.23	60352.2	14	3	4.61	33718	15579	7121	3.7654	0.2272	8703 8706 18791
P08670	Vimentin OS=Homo sapiens GN=VIM PE=1 SV=4	470.18	1.22	53708.8	48	14	30.47	89412	27814	16573	6.7225	0.3611	8711
P36955	Pigment epithelium-derived factor OS=Homo sapiens GN=SERPINF1 PE=1 SV=4	458.907	1.2	46483.3	41	11	28.47	53176	19592	13603	4.7353	0.2201
P01023	Alpha-2-macroglobulin OS=Homo sapiens GN=A2M PE=1 SV=3	458.187	1.19	164717	65	13	8.68	572843	405005	142854	97.8874	16.1237
P01024	Complement C3 OS=Homo sapiens GN=C3 PE=1 SV=2	442.721	1.18	188688	59	21	14.55	167914	79187	38905	19.139	3.6113
Q9Y240	C-type lectin domain family 11 member A OS=Homo sapiens GN=CLEC11A PE=1 SV=1	439.219	1.16	36036.8	16	5	28.17	21452	16787	3685	4.0573	0.1462
Q9BTM1	Histone H2A.J OS=Homo sapiens GN=H2AFJ PE=1 SV=1	438.28	1.15	14019.4	10	3	27.13	13124	0	2362			7430 7431 7432 7433 7434 7435 7436 7437 7439 7440 7444 7446 7448
Q7L7L0	Histone H2A type 3 OS=Homo sapiens GN=HIST3H2A PE=1 SV=3	438.28	1.14	14121.5	10	3	26.92	13124	0	2362			7430 7431 7432 7433 7434 7435 7436 7437 7439 7443 7444 7446 7448
Q16777	Histone H2A type 2-C OS=Homo sapiens GN=HIST2H2AC PE=1 SV=4	438.28	1.12	13988.4	10	3	27.13	13124	0	2362			7430 7431 7432 7433 7434 7435 7436 7437 7440 7443 7444 7446 7448
Q6FI13	Histone H2A type 2-A OS=Homo sapiens GN=HIST2H2AA3 PE=1 SV=3	438.28	1.11	14095.5	10	3	26.92	13124	0	2362			7430 7431 7432 7433 7434 7435 7436 7439 7440 7443 7444 7446 7448
P0C0S8	Histone H2A type 1 OS=Homo sapiens GN=HIST1H2AG PE=1 SV=2	438.28	1.1	14091.5	10	3	26.92	13124	0	2362			7430 7431 7432 7433 7434 7435 7437 7439 7440 7443 7444 7446 7448
Q99878	Histone H2A type 1-J OS=Homo sapiens GN=HIST1H2AJ PE=1 SV=3	438.28	1.09	13936.3	10	3	27.34	13124	0	2362			7430 7431 7432 7433 7434 7436 7437 7439 7440 7443 7444 7446 7448
Q96KK5	Histone H2A type 1-H OS=Homo sapiens GN=HIST1H2AH PE=1 SV=3	438.28	1.08	13906.3	10	3	27.34	13124	13124	2362	3.172	0.0441	7430 7431 7432 7433 7435 7436 7437 7439 7440 7443 7444 7446 7448
P20671	Histone H2A type 1-D OS=Homo sapiens GN=HIST1H2AD PE=1 SV=2	438.28	1.06	14107.5	10	3	26.92	13124	0	2362			7430 7431 7432 7434 7435 7436 7437 7439 7440 7443 7444 7446 7448
Q93077	Histone H2A type 1-C OS=Homo sapiens GN=HIST1H2AC PE=1 SV=3	438.28	1.05	14105.5	10	3	26.92	13124	0	2362			7430 7431 7433 7434 7435 7436 7437 7439 7440 7443 7444 7446 7448
P04908	Histone H2A type 1-B/E OS=Homo sapiens GN=HIST1H2AB PE=1 SV=2	438.28	1.04	14135.5	10	3	26.92	13124	0	2362			7430 7432 7433 7434 7435 7436 7437 7439 7440 7443 7444 7446 7448
Q8NBM4	Ubiquitin-associated domain-containing protein 2 OS=Homo sapiens GN=UBAC2 PE=2 SV=1	435.816	1.03	39362.8	6	1	2.33	28235	84705	7945	20.4727	0.8059
Q01995	Transgelin OS=Homo sapiens GN=TAGLN PE=1 SV=4	433.708	1.02	22668	19	7	30.85	99329	15903	21134	3.8437	0.0871
P04075	Fructose-bisphosphate aldolase A OS=Homo sapiens GN=ALDOA PE=1 SV=2	426.649	1.01	39876.3	17	6	18.41	27969	20076	7127	4.8523	0.1935
P21333	Filamin-A OS=Homo sapiens GN=FLNA PE=1 SV=4	420.416	1	283477	76	39	19.83	141091	31670	22489	7.6545	2.1699
P14618	Pyruvate kinase isozymes M1/M2 OS=Homo sapiens GN=PKM PE=1 SV=4	401.568	2.91	58507.3	24	11	27.5	57365	27069	11142	6.5424	0.3828
P12110	Collagen alpha-2(VI) chain OS=Homo sapiens GN=COL6A2 PE=1 SV=4	387.039	2.88	109777	41	11	10.4	252293	57063	18034	13.7918	1.514
P04217	Alpha-1B-glycoprotein OS=Homo sapiens GN=A1BG PE=1 SV=4	386.856	2.86	54823.8	18	2	2.42	55487	30271.5	11485	7.3164	0.4011
P04004	Vitronectin OS=Homo sapiens GN=VTN PE=1 SV=1	385.003	2.83	55104	16	2	4.39	30310	37990.5	8786	9.1821	0.506
Q06033	Inter-alpha-trypsin inhibitor heavy chain H3 OS=Homo sapiens GN=ITIH3 PE=1 SV=2	378.043	2.8	100135	30	7	6.4	76135	57364	17154	13.8645	1.3883
P0C0S5	Histone H2A.Z OS=Homo sapiens GN=H2AFZ PE=1 SV=2	366.181	3.67	13552.8	6	2	12.5	8815	0	1954			7430 7431 7432 7433 7434 7435 7436 7437 7439 7440 7443 7444 7446
P16104	Histone H2A.x OS=Homo sapiens GN=H2AFX PE=1 SV=2	366.181	3.64	15144.6	6	2	11.19	8815	0	1954			7430 7431 7432 7433 7434 7435 7436 7437 7439 7440 7443 7444 7448
Q71UI9	Histone H2A.V OS=Homo sapiens GN=H2AFV PE=1 SV=3	366.181	3.6	13508.7	6	2	12.5	8815	0	1954			7430 7431 7432 7433 7434 7435 7436 7437 7439 7440 7443 7446 7448
Q96QV6	Histone H2A type 1-A OS=Homo sapiens GN=HIST1H2AA PE=1 SV=3	366.181	3.57	14233.5	6	2	12.21	8815	0	1954			7431 7432 7433 7434 7435 7436 7437 7439 7440 7443 7444 7446 7448
P02788	Lactotransferrin OS=Homo sapiens GN=LTF PE=1 SV=6	354.536	3.54	80063.9	15	3	1.97	78704	103130	21564	24.9258	1.9957
P62942	Peptidyl-prolyl cis-trans isomerase FKBP1A OS=Homo sapiens GN=FKBP1A PE=1 SV=2	354.283	3.51	12007.8	4	1	12.04	3450	10350	299	2.5015	0.03
P14649	Myosin light chain 6B OS=Homo sapiens GN=MYL6B PE=1 SV=1	353.249	3.48	22878.1	15	5	19.23	66101	19138	8811	4.6255	0.1058	10949
P60660	Myosin light polypeptide 6 OS=Homo sapiens GN=MYL6 PE=1 SV=2	348.445	3.45	17101.2	11	3	15.89	60921	0	5531			10948
Q06830	Peroxiredoxin-1 OS=Homo sapiens GN=PRDX1 PE=1 SV=1	345.402	3.42	22338.5	16	8	32.16	71617	7728	7729	1.8678	0.0417
Q96CG8	Collagen triple helix repeat-containing protein 1 OS=Homo sapiens GN=CTHRC1 PE=1 SV=1	343.033	3.39	26794.3	16	4	16.87	22275	16712	4998	4.0392	0.1082
Q16610	Extracellular matrix protein 1 OS=Homo sapiens GN=ECM1 PE=1 SV=2	322.784	3.36	62270.9	25	9	18.52	33863	16595	11078	4.0109	0.2498
Q02818	Nucleobindin-1 OS=Homo sapiens GN=NUCB1 PE=1 SV=4	318.404	3.33	53879.4	22	8	18.87	34351	21423	4854	5.1778	0.279
P02462	Collagen alpha-1(IV) chain OS=Homo sapiens GN=COL4A1 PE=1 SV=3	315.939	3.31	161756	54	12	11.32	112908	63373	31354	15.3169	2.4776
P12814	Alpha-actinin-1 OS=Homo sapiens GN=ACTN1 PE=1 SV=2	304.301	3.28	103628	47	16	23.21	66654	25629	9426	6.1944	0.6419
Q9BUD6	Spondin-2 OS=Homo sapiens GN=SPON2 PE=1 SV=3	300.295	3.25	36359.6	19	4	11.18	30045	26476	6420	6.3991	0.2327
Q6PK04	Coiled-coil domain-containing protein 137 OS=Homo sapiens GN=CCDC137 PE=1 SV=1	300.094	3.23	33288.5	8	3	13.49	133068	296403	51191	71.6389	2.3847
P11142	Heat shock cognate 71 kDa protein OS=Homo sapiens GN=HSPA8 PE=1 SV=1	251.476	3.2	71126.3	23	11	18.27	39208	20386	6193	4.9272	0.3505

## Sheet: TGFbeta-treated_2
protein.Accession	protein.Description	protein.score	protein.falsePositiveRate	protein.avgMass	protein.MatchedProducts	protein.matchedPeptides	protein.seqCover(%)	protein.MatchedPeptideIntenSum	protein.top3MatchedPeptideIntenSum	protein.MatchedProductIntenSum	protein.fmolOnColumn	protein.ngramOnColumn	protein.Key_ForHomologs
P02769	Serum albumin OS=Bos taurus GN=ALB PE=1 SV=4	31337.3	0	71289.4	714	50	64.58	9572349	1721928	5057435	491.786	35.0591	665
P63261	Actin_ cytoplasmic 2 OS=Homo sapiens GN=ACTG1 PE=1 SV=1	16820	0	42135.1	279	31	61.07	1504386	0	478385			391 392 393 394 395 398 405 13439 13440 13443 13444
P60709	Actin_ cytoplasmic 1 OS=Homo sapiens GN=ACTB PE=1 SV=1	16820	0	42079	279	31	61.07	1504386	424627	478385	121.274	5.1031	391 392 393 395 396 398 405 13439 13440 13443 13444
P00924	Enolase 1 OS=Saccharomyces cerevisiae (strain ATCC 204508 / S288c) GN=ENO1 PE=1 SV=3	16194.5	0	46873.2	191	16	36.38	995348	350138	235517	100	4.6873	5389 5390
P02452	Collagen alpha-1(I) chain OS=Homo sapiens GN=COL1A1 PE=1 SV=5	14008.5	0	139968	687	72	61.61	4752005	790249	2449713	225.696	31.5903	3544 3545 3557
P08123	Collagen alpha-2(I) chain OS=Homo sapiens GN=COL1A2 PE=1 SV=7	13518.8	0	129827	639	73	64.71	4054375	634691	1981612	181.269	23.5336	3543 3545
P68133	Actin_ alpha skeletal muscle OS=Homo sapiens GN=ACTA1 PE=1 SV=1	11409.3	0	42393.3	187	23	38.99	1121352	0	381279			391 392 393 394 395 396 398 13439 13440 13443 13444
P68032	Actin_ alpha cardiac muscle 1 OS=Homo sapiens GN=ACTC1 PE=1 SV=1	11409.3	0	42361.2	187	23	38.99	1121352	11618	381279	3.3181	0.1406	391 392 393 394 396 398 405 13439 13440 13443 13444
P63267	Actin_ gamma-enteric smooth muscle OS=Homo sapiens GN=ACTG2 PE=1 SV=1	10979.8	0	42276.2	175	22	36.17	1038114	0	364159			391 392 393 394 395 396 405 13439 13440 13443 13444
P62736	Actin_ aortic smooth muscle OS=Homo sapiens GN=ACTA2 PE=1 SV=1	10979.8	0	42408.3	175	22	36.07	1038114	0	364159			392 393 394 395 396 398 405 13439 13440 13443 13444
A5A3E0	POTE ankyrin domain family member F OS=Homo sapiens GN=POTEF PE=1 SV=2	9207.67	0	123099	90	9	6.79	442311	0	142367			391 392 393 394 395 396 398 405 13439 13443 13444
Q6S8J3	POTE ankyrin domain family member E OS=Homo sapiens GN=POTEE PE=1 SV=3	9207.67	0	122961	90	9	6.79	442311	0	142367			391 392 393 394 395 396 398 405 13440 13443 13444
P02765	Alpha-2-HS-glycoprotein OS=Homo sapiens GN=AHSG PE=1 SV=1	8994.4	0	40123.1	71	6	11.44	1007671	552362	468541	157.756	6.3296
P02042	Hemoglobin subunit delta OS=Homo sapiens GN=HBD PE=1 SV=2	8429.3	0	16169.6	22	2	12.93	159549	0	63624			7519 7522 7523 7524
P68871	Hemoglobin subunit beta OS=Homo sapiens GN=HBB PE=1 SV=2	8429.3	0	16112.5	22	2	12.93	159549	222542	63624	63.5582	1.0241	7520 7522 7523 7524
P69892	Hemoglobin subunit gamma-2 OS=Homo sapiens GN=HBG2 PE=1 SV=2	8275.57	0	16183.5	16	1	6.8	156711	0	62767			7519 7520 7522 7523
P69891	Hemoglobin subunit gamma-1 OS=Homo sapiens GN=HBG1 PE=1 SV=2	8275.57	0	16197.5	16	1	6.8	156711	0	62767			7519 7520 7522 7524
P02100	Hemoglobin subunit epsilon OS=Homo sapiens GN=HBE1 PE=1 SV=2	8275.57	0	16259.9	16	1	6.8	156711	0	62767			7519 7520 7523 7524
Q9BYX7	Putative beta-actin-like protein 3 OS=Homo sapiens GN=POTEKP PE=5 SV=1	7891.07	0	42358.5	62	6	14.13	274701	229956	75529	65.6758	2.7819	391 392 394 395 396 398 405 13439 13440 13443 13444
P69905	Hemoglobin subunit alpha OS=Homo sapiens GN=HBA1 PE=1 SV=2	7441.83	0	15314.6	60	6	42.96	353219	265429	98623	75.807	1.161	7517
P01033	Metalloproteinase inhibitor 1 OS=Homo sapiens GN=TIMP1 PE=1 SV=1	7013.28	0	23855.2	23	4	27.54	79139	75754	20376	21.6355	0.5161
P02751	Fibronectin OS=Homo sapiens GN=FN1 PE=1 SV=4	6899.22	0	266218	528	69	40.11	3284776	482758	1214076	137.876	36.7051
Q15582	Transforming growth factor-beta-induced protein ig-h3 OS=Homo sapiens GN=TGFBI PE=1 SV=1	6473.15	0	75308.3	200	27	38.36	670744	162521	153443	46.4163	3.4955	13433
Q12841	Follistatin-related protein 1 OS=Homo sapiens GN=FSTL1 PE=1 SV=1	6216.42	0	36126.1	66	12	37.34	370336	164111	108124	46.8704	1.6932
P08253	72 kDa type IV collagenase OS=Homo sapiens GN=MMP2 PE=1 SV=2	6031.01	0	74965.9	176	30	48.18	611511	232349	162426	66.3593	4.9747	10573
Q562R1	Beta-actin-like protein 2 OS=Homo sapiens GN=ACTBL2 PE=1 SV=2	4925.55	0	42345.5	68	10	13.56	301031	0	82976			391 393 394 395 396 398 405 13439 13440 13443 13444
P0CG39	POTE ankyrin domain family member J OS=Homo sapiens GN=POTEJ PE=3 SV=1	4851.08	0	118816	71	8	5.49	351560	0	105212			391 392 393 394 395 396 398 405 13439 13440 13443
P0CG38	POTE ankyrin domain family member I OS=Homo sapiens GN=POTEI PE=3 SV=1	4851.08	0	122936	71	8	5.3	351560	0	105212			391 392 393 394 395 396 398 405 13439 13440 13444
Q16270	Insulin-like growth factor-binding protein 7 OS=Homo sapiens GN=IGFBP7 PE=1 SV=1	4157.06	0	30156.8	78	12	42.91	383147	263944	183983	75.3829	2.2733
P07585	Decorin OS=Homo sapiens GN=DCN PE=1 SV=1	3571.14	0	40089	81	16	41.23	329235	159312	88383	45.4998	1.824	13012
P51884	Lumican OS=Homo sapiens GN=LUM PE=1 SV=2	3470.99	0	38771.2	58	10	32.25	160952	83105	36287	23.7349	0.9202
P02768	Serum albumin OS=Homo sapiens GN=ALB PE=1 SV=2	3412.96	0	71362.7	87	8	15.93	1991869	10515.4	1155144	3.0032	0.2143	2
P07093	Glia-derived nexin OS=Homo sapiens GN=SERPINE2 PE=1 SV=1	3173.48	0	44230.4	123	20	46.23	354233	113659	72247	32.4612	1.4358
P17936	Insulin-like growth factor-binding protein 3 OS=Homo sapiens GN=IGFBP3 PE=1 SV=2	3018.33	0	32700.7	41	5	17.18	238021	138542	61591	39.5678	1.2939
Q99715	Collagen alpha-1(XII) chain OS=Homo sapiens GN=COL12A1 PE=1 SV=2	2878.87	0	334345	566	115	44.6	1425805	155555	353221	44.4268	14.8539
P04264	Keratin_ type II cytoskeletal 1 OS=Homo sapiens GN=KRT1 PE=1 SV=6	2526.42	0	66209.9	89	19	33.85	265691	102497	59235	29.2732	1.9382	8703 8705 8711
P01034	Cystatin-C OS=Homo sapiens GN=CST3 PE=1 SV=1	2379.16	0	16027.4	25	4	26.71	81654	47009	27198	13.4259	0.2152
P12111	Collagen alpha-3(VI) chain OS=Homo sapiens GN=COL6A3 PE=1 SV=5	2160.15	0	345381	496	106	37.08	1261811	126019	312866	35.9912	12.4307
P21810	Biglycan OS=Homo sapiens GN=BGN PE=1 SV=2	2067.13	0	42053.3	59	14	41.85	143331	61279	31615	17.5014	0.736	13013
P10909	Clusterin OS=Homo sapiens GN=CLU PE=1 SV=1	1901.71	0	53065	42	10	26.95	161142	106326	29813	30.3669	1.6114
P19823	Inter-alpha-trypsin inhibitor heavy chain H2 OS=Homo sapiens GN=ITIH2 PE=1 SV=2	1881.69	0	106920	71	10	13.64	558871	296237	186266	84.6058	9.046
P09486	SPARC OS=Homo sapiens GN=SPARC PE=1 SV=1	1784.72	0	35487.6	49	8	19.47	183449	93152	58041	26.6044	0.9441
P02771	Alpha-fetoprotein OS=Homo sapiens GN=AFP PE=1 SV=1	1755.05	0	70502.5	54	14	17.73	270934	194621	39245	55.5841	3.9188
P12109	Collagen alpha-1(VI) chain OS=Homo sapiens GN=COL6A1 PE=1 SV=3	1659.82	0	109670	70	16	19.46	174732	81330	47478	23.228	2.5474
P06733	Alpha-enolase OS=Homo sapiens GN=ENO1 PE=1 SV=2	1642.61	0	47511.2	38	11	32.72	122525	31365	26718	8.9579	0.4256	1 5390
P08572	Collagen alpha-2(IV) chain OS=Homo sapiens GN=COL4A2 PE=1 SV=4	1612.22	0	168751	125	31	27.34	456071	105398	157962	30.1019	5.0797
P02008	Hemoglobin subunit zeta OS=Homo sapiens GN=HBZ PE=1 SV=2	1603.48	0	15694.1	7	1	4.93	22931	0	5381			7518
P07737	Profilin-1 OS=Homo sapiens GN=PFN1 PE=1 SV=2	1514.57	0	15225.3	12	6	57.14	22281	13533	3977	3.865	0.0588
P02647	Apolipoprotein A-I OS=Homo sapiens GN=APOA1 PE=1 SV=1	1490.53	0	30777.9	16	5	18.73	53625	51531	6007	14.7173	0.453
P07996	Thrombospondin-1 OS=Homo sapiens GN=THBS1 PE=1 SV=2	1464.16	0	133375	138	26	27.44	408649	90901	94744	25.9615	3.4626
Q92626	Peroxidasin homolog OS=Homo sapiens GN=PXDN PE=1 SV=2	1458.53	0	167898	186	50	42.26	409342	95507	92903	27.277	4.5797
P35527	Keratin_ type I cytoskeletal 9 OS=Homo sapiens GN=KRT9 PE=1 SV=3	1095.75	0	62292.5	60	16	35.15	169325	94196	49062	26.9025	1.6758
P50454	Serpin H1 OS=Homo sapiens GN=SERPINH1 PE=1 SV=2	1080.52	0	46554.7	41	7	24.64	76651	50824	21107	14.5154	0.6758
P13929	Beta-enolase OS=Homo sapiens GN=ENO3 PE=1 SV=5	1066.55	0	47329.1	12	2	5.53	71291	0	16070			1 5389
P09382	Galectin-1 OS=Homo sapiens GN=LGALS1 PE=1 SV=2	1018.05	0	15057.9	12	5	25.19	15358	13289	3329	3.7954	0.0572
P01008	Antithrombin-III OS=Homo sapiens GN=SERPINC1 PE=1 SV=1	905.172	0	53058.8	36	10	16.81	115474	56925	19537	16.2579	0.8626
O00391	Sulfhydryl oxidase 1 OS=Homo sapiens GN=QSOX1 PE=1 SV=3	904.961	0	83376.2	82	22	37.08	166653	51186	37117	14.6188	1.2189
P04075	Fructose-bisphosphate aldolase A OS=Homo sapiens GN=ALDOA PE=1 SV=2	893.27	0	39876.3	23	7	18.68	44681	31672	10799	9.0456	0.3607
P08476	Inhibin beta A chain OS=Homo sapiens GN=INHBA PE=1 SV=2	885.896	0	48240.7	24	7	20.66	36001	23749	7480	6.7828	0.3272
P05997	Collagen alpha-2(V) chain OS=Homo sapiens GN=COL5A2 PE=1 SV=3	884.861	0	145880	104	30	29.69	231635	55233.9	75543	15.7749	2.3012	3545 3547
P06396	Gelsolin OS=Homo sapiens GN=GSN PE=1 SV=1	880.238	0	86096.8	49	14	14.71	123210	56290	24148	16.0765	1.3841
P23528	Cofilin-1 OS=Homo sapiens GN=CFL1 PE=1 SV=3	877.496	0	18730.6	10	2	23.49	20233	30349.5	2294	8.6679	0.1624	3599
P35908	Keratin_ type II cytoskeletal 2 epidermal OS=Homo sapiens GN=KRT2 PE=1 SV=2	848.848	0	65718.1	32	10	20.03	59141	13969	8890	3.9896	0.2622	8705 8706 8711
P02461	Collagen alpha-1(III) chain OS=Homo sapiens GN=COL3A1 PE=1 SV=4	839.55	0	139819	111	27	21.08	257347	64226	63474	18.3431	2.5647	3545 3558
P12110	Collagen alpha-2(VI) chain OS=Homo sapiens GN=COL6A2 PE=1 SV=4	804.375	0	109777	62	16	15.8	148824	55821	39845	15.9426	1.7501
Q01995	Transgelin OS=Homo sapiens GN=TAGLN PE=1 SV=4	723.687	1.49	22668	31	8	35.82	105873	57966	20462	16.5552	0.3753
P23284	Peptidyl-prolyl cis-trans isomerase B OS=Homo sapiens GN=PPIB PE=1 SV=2	705.451	1.47	23799.6	18	6	25.46	32212	25351	5428	7.2403	0.1723
Q15113	Procollagen C-endopeptidase enhancer 1 OS=Homo sapiens GN=PCOLCE PE=1 SV=2	701.664	1.45	48828	17	2	5.57	26617	39925.5	7958	11.4028	0.5568
Q7Z794	Keratin_ type II cytoskeletal 1b OS=Homo sapiens GN=KRT77 PE=1 SV=3	672.547	1.43	62186.6	12	1	2.08	31384	0	4140			8703 8706
Q9Y281	Cofilin-2 OS=Homo sapiens GN=CFL2 PE=1 SV=1	630.772	1.41	18850.7	6	1	6.63	9820	0	1869			3598
P04259	Keratin_ type II cytoskeletal 6B OS=Homo sapiens GN=KRT6B PE=1 SV=5	593.826	1.39	60352.2	20	4	4.61	43674	14615	7358	4.1741	0.2519	8703 8706 18791
P57053	Histone H2B type F-S OS=Homo sapiens GN=H2BFS PE=1 SV=2	576.314	1.37	13944.2	5	2	15.87	7475	0	857			7451 7452 7453 7455 7456 7457 7458 7463
Q5QNW6	Histone H2B type 2-F OS=Homo sapiens GN=HIST2H2BF PE=1 SV=3	576.314	1.35	13920.2	5	2	15.87	7475	0	857			7451 7452 7453 7455 7456 7457 7458 7466
Q99877	Histone H2B type 1-N OS=Homo sapiens GN=HIST1H2BN PE=1 SV=3	576.314	1.33	13922.2	5	2	15.87	7475	0	857			7451 7452 7453 7455 7456 7457 7463 7466
Q99879	Histone H2B type 1-M OS=Homo sapiens GN=HIST1H2BM PE=1 SV=3	576.314	1.32	13989.3	5	2	15.87	7475	0	857			7451 7452 7453 7455 7456 7458 7463 7466
Q99880	Histone H2B type 1-L OS=Homo sapiens GN=HIST1H2BL PE=1 SV=3	576.314	1.3	13952.2	5	2	15.87	7475	0	857			7451 7452 7453 7455 7457 7458 7463 7466
O60814	Histone H2B type 1-K OS=Homo sapiens GN=HIST1H2BK PE=1 SV=3	576.314	1.28	13890.2	5	2	15.87	7475	0	857			7451 7452 7453 7456 7457 7458 7463 7466
Q93079	Histone H2B type 1-H OS=Homo sapiens GN=HIST1H2BH PE=1 SV=3	576.314	1.27	13892.1	5	2	15.87	7475	0	857			7451 7452 7455 7456 7457 7458 7463 7466
P58876	Histone H2B type 1-D OS=Homo sapiens GN=HIST1H2BD PE=1 SV=2	576.314	1.25	13936.2	5	2	15.87	7475	0	857			7451 7453 7455 7456 7457 7458 7463 7466
P62807	Histone H2B type 1-C/E/F/G/I OS=Homo sapiens GN=HIST1H2BC PE=1 SV=4	576.314	1.23	13906.2	5	2	15.87	7475	11212.5	857	3.2023	0.0445	7452 7453 7455 7456 7457 7458 7463 7466
P60660	Myosin light polypeptide 6 OS=Homo sapiens GN=MYL6 PE=1 SV=2	574.692	1.22	17101.2	17	5	29.14	60805	14122.2	5127	4.0333	0.069	10948
P24592	Insulin-like growth factor-binding protein 6 OS=Homo sapiens GN=IGFBP6 PE=1 SV=1	563.317	1.2	26234.9	15	3	22.92	14445	19477.5	3618	5.5628	0.1459
P08670	Vimentin OS=Homo sapiens GN=VIM PE=1 SV=4	534.848	1.19	53708.8	57	17	34.33	119096	36035	21626	10.2917	0.5528	8711
Q15063	Periostin OS=Homo sapiens GN=POSTN PE=1 SV=2	534.969	1.18	93941.4	57	17	22.13	138498	34022	24697	9.7167	0.9128	1624
Q06830	Peroxiredoxin-1 OS=Homo sapiens GN=PRDX1 PE=1 SV=1	531.974	1.16	22338.5	16	7	37.69	26444	17894	3778	5.1106	0.1142
P21333	Filamin-A OS=Homo sapiens GN=FLNA PE=1 SV=4	502.515	1.15	283477	102	46	22.06	228475	67575	33819	19.2995	5.471
Q08431	Lactadherin OS=Homo sapiens GN=MFGE8 PE=1 SV=2	472.339	1.14	43921.4	22	9	28.42	32155	18357	5128	5.2428	0.2303
Q16610	Extracellular matrix protein 1 OS=Homo sapiens GN=ECM1 PE=1 SV=2	465.559	1.12	62270.9	16	5	10.37	18453	14849	4596	4.2409	0.2641
P68104	Elongation factor 1-alpha 1 OS=Homo sapiens GN=EEF1A1 PE=1 SV=1	453.936	1.11	50483.1	33	11	22.29	71212	38382	10070	10.962	0.5534	5181 5182
Q5VTE0	Putative elongation factor 1-alpha-like 3 OS=Homo sapiens GN=EEF1A1P5 PE=5 SV=1	450.987	1.1	50527.3	31	10	20.56	69153	0	9884			5180 5181
P14649	Myosin light chain 6B OS=Homo sapiens GN=MYL6B PE=1 SV=1	434.763	1.09	22878.1	11	4	13.94	52711	5198.81	4134	1.4848	0.034	10949
P40261	Nicotinamide N-methyltransferase OS=Homo sapiens GN=NNMT PE=1 SV=1	407.091	1.08	30030.3	8	2	3.41	124383	362613	20908	103.563	3.11
P01023	Alpha-2-macroglobulin OS=Homo sapiens GN=A2M PE=1 SV=3	403.975	1.06	164717	60	12	8.89	350480	230603	95653	65.8606	10.8484
P02788	Lactotransferrin OS=Homo sapiens GN=LTF PE=1 SV=6	390.929	1.05	80063.9	10	4	6.48	46078	123345	13397	35.2275	2.8205
P26038	Moesin OS=Homo sapiens GN=MSN PE=1 SV=3	389.919	1.04	67934.2	33	14	18.89	59137	21087.8	9834	6.0227	0.4091	5629
P20908	Collagen alpha-1(V) chain OS=Homo sapiens GN=COL5A1 PE=1 SV=3	381.913	1.03	184244	47	15	11.32	142058	47947	28878	13.6937	2.523	3543
P14618	Pyruvate kinase isozymes M1/M2 OS=Homo sapiens GN=PKM PE=1 SV=4	372.859	1.02	58507.3	35	12	30.7	67991	34518	10715	9.8584	0.5768
P12814	Alpha-actinin-1 OS=Homo sapiens GN=ACTN1 PE=1 SV=2	372.151	1.01	103628	61	14	17.38	106513	28943.4	14235	8.2663	0.8566	404
P09237	Matrilysin OS=Homo sapiens GN=MMP7 PE=1 SV=1	367.863	1	29848	8	1	2.62	71172	0	13224			10571
P04406	Glyceraldehyde-3-phosphate dehydrogenase OS=Homo sapiens GN=GAPDH PE=1 SV=3	352.444	0.99	36224.4	12	6	25.67	31324	14059	2489	4.0153	0.1455
P05121	Plasminogen activator inhibitor 1 OS=Homo sapiens GN=SERPINE1 PE=1 SV=1	348.01	0.98	45117.1	26	9	31.84	45229	17071	7418	4.8755	0.22
P02462	Collagen alpha-1(IV) chain OS=Homo sapiens GN=COL4A1 PE=1 SV=3	345.596	0.97	161756	50	13	10.67	92459	56024	26889	16.0006	2.5882
P01024	Complement C3 OS=Homo sapiens GN=C3 PE=1 SV=2	337.189	0.96	188688	50	18	12.81	158512	59300	34305	16.9362	3.1957
Q9BUD6	Spondin-2 OS=Homo sapiens GN=SPON2 PE=1 SV=3	333.326	0.95	36359.6	14	3	18.43	24229	30789	5992	8.7934	0.3197
Q05639	Elongation factor 1-alpha 2 OS=Homo sapiens GN=EEF1A2 PE=1 SV=1	332.639	0.94	50812.4	18	5	9.72	39280	0	7968			5180 5182
P62942	Peptidyl-prolyl cis-trans isomerase FKBP1A OS=Homo sapiens GN=FKBP1A PE=1 SV=2	332.323	0.93	12007.8	6	2	12.04	42793	18828	16597	5.3773	0.0646
P22692	Insulin-like growth factor-binding protein 4 OS=Homo sapiens GN=IGFBP4 PE=1 SV=2	325.702	0.93	29131.6	7	2	9.69	17631	24444	5231	6.9812	0.2034
Q9NYF3	Protein FAM53C OS=Homo sapiens GN=FAM53C PE=1 SV=1	320.722	1.82	43832.9	10	4	11.48	31700	42460.5	11386	12.1268	0.5316
O43707	Alpha-actinin-4 OS=Homo sapiens GN=ACTN4 PE=1 SV=2	313.337	1.8	105310	58	17	22.94	99379	16170.9	11421	4.6184	0.4864	401
P36955	Pigment epithelium-derived factor OS=Homo sapiens GN=SERPINF1 PE=1 SV=4	310.805	1.79	46483.3	22	8	19.86	33237	16739	6781	4.7807	0.2222
Q9BZD4	Kinetochore protein Nuf2 OS=Homo sapiens GN=NUF2 PE=1 SV=2	310.309	1.77	54645.9	15	4	3.45	57481	74281.5	10838	21.2149	1.1593
P62805	Histone H4 OS=Homo sapiens GN=HIST1H4A PE=1 SV=2	307.906	1.75	11367.4	8	3	17.48	27521	13276.5	1281	3.7918	0.0431
Q96CG8	Collagen triple helix repeat-containing protein 1 OS=Homo sapiens GN=CTHRC1 PE=1 SV=1	307.383	1.74	26794.3	16	3	11.52	24804	21383	4428	6.107	0.1636
Q14393	Growth arrest-specific protein 6 OS=Homo sapiens GN=GAS6 PE=1 SV=2	307.205	1.72	81729.6	33	11	18.03	50003	25568	7006	7.3023	0.5968
Q9H299	SH3 domain-binding glutamic acid-rich-like protein 3 OS=Homo sapiens GN=SH3BGRL3 PE=1 SV=1	299.18	1.71	10494.8	9	2	31.18	8194	18162	2031	5.1871	0.0544
P04004	Vitronectin OS=Homo sapiens GN=VTN PE=1 SV=1	297.374	1.69	55104	16	4	8.37	47377	25058	9615	7.1566	0.3944
P09871	Complement C1s subcomponent OS=Homo sapiens GN=C1S PE=1 SV=1	292.421	1.68	78224.3	24	5	7.7	28546	21101	5629	6.0265	0.4714
P17066	Heat shock 70 kDa protein 6 OS=Homo sapiens GN=HSPA6 PE=1 SV=2	212.531	1.67	71484.5	14	6	14.62	19724	9755.58	3444	2.7862	0.1992	7861
Q8IVU3	Probable E3 ubiquitin-protein ligase HERC6 OS=Homo sapiens GN=HERC6 PE=2 SV=2	292.225	1.65	116609	15	2	1.76	136832	319713	24364	91.3106	10.6477
Q9C0B2	Uncharacterized protein KIAA1751 OS=Homo sapiens GN=KIAA1751 PE=2 SV=2	290.867	1.64	87583.2	15	5	9.58	251716	725562	75567	207.222	18.1492
Q9UBP4	Dickkopf-related protein 3 OS=Homo sapiens GN=DKK3 PE=1 SV=2	275.068	1.63	39587.9	8	2	9.43	18922	28383	4607	8.1062	0.3209
P02458	Collagen alpha-1(II) chain OS=Homo sapiens GN=COL2A1 PE=1 SV=3	272.028	2.4	142869	32	12	8.88	168654	2817.73	65623	0.8047	0.115	3543 3544 3547 3558
P00338	L-lactate dehydrogenase A chain OS=Homo sapiens GN=LDHA PE=1 SV=2	256.788	3.15	36973.9	16	7	24.1	23551	16297	3203	4.6545	0.1721
P15311	Ezrin OS=Homo sapiens GN=EZR PE=1 SV=4	244.104	3.88	69527	19	8	11.09	30788	6569.02	3767	1.8761	0.1304	10607
P61769	Beta-2-microglobulin OS=Homo sapiens GN=B2M PE=1 SV=1	243.385	3.85	13828.6	8	2	16.81	21375	50478	1572	14.4166	0.1994
P11142	Heat shock cognate 71 kDa protein OS=Homo sapiens GN=HSPA8 PE=1 SV=1	219.148	3.82	71126.3	24	10	15.63	40965	17888	7565	5.1088	0.3634	7859
Q9BQE3	Tubulin alpha-1C chain OS=Homo sapiens GN=TUBA1C PE=1 SV=1	239.991	3.79	50579.7	14	6	16.93	16127	10636	4093	3.0377	0.1536	17057 17058
P68363	Tubulin alpha-1B chain OS=Homo sapiens GN=TUBA1B PE=1 SV=1	239.991	3.76	50836	14	6	16.85	16127	0	4093			17057 17059
Q71U36	Tubulin alpha-1A chain OS=Homo sapiens GN=TUBA1A PE=1 SV=1	239.991	3.73	50820	14	6	16.85	16127	0	4093			17058 17059

## Sheet: TGFbeta-treated_3
Supplementary Table 6 Quantitative proteomic analysis in the conditioned media from TGF-β treated vs. control MRC5 cells.
protein.Accession	protein.Description	protein.score	protein.falsePositiveRate	protein.avgMass	protein.MatchedProducts	protein.matchedPeptides	protein.seqCover(%)	protein.MatchedPeptideIntenSum	protein.top3MatchedPeptideIntenSum	protein.MatchedProductIntenSum	protein.fmolOnColumn	protein.ngramOnColumn	protein.Key_ForHomologs
P02769	Serum albumin OS=Bos taurus GN=ALB PE=1 SV=4	22885.5	0	71289.4	567	39	49.59	7264347	1586807	3761500	471.333	33.601	665
P08123	Collagen alpha-2(I) chain OS=Homo sapiens GN=COL1A2 PE=1 SV=7	17995.6	0	129827	781	80	64.79	4943845	637736	2498469	189.428	24.5929	3543
P02452	Collagen alpha-1(I) chain OS=Homo sapiens GN=COL1A1 PE=1 SV=5	17144.9	0	139968	808	77	62.57	5798531	798810	3351106	237.272	33.2105	3544
P00924	Enolase 1 OS=Saccharomyces cerevisiae (strain ATCC 204508 / S288c) GN=ENO1 PE=1 SV=3	14044.8	0	46873.2	182	17	37.99	956715	336664	240656	100	4.6873	5389
P63261	Actin_ cytoplasmic 2 OS=Homo sapiens GN=ACTG1 PE=1 SV=1	12320.9	0	42135.1	227	27	53.07	1050714	0	312054			391 392 393 394 395 398 405 13439 13440 13443 13444
P60709	Actin_ cytoplasmic 1 OS=Homo sapiens GN=ACTB PE=1 SV=1	12320.9	0	42079	227	27	53.07	1050714	325114	312054	96.5693	4.0635	391 392 393 395 396 398 405 13439 13440 13443 13444
P69905	Hemoglobin subunit alpha OS=Homo sapiens GN=HBA1 PE=1 SV=2	11563.8	0	15314.6	66	5	34.51	498680	397727	168824	118.138	1.8092	7517
P02042	Hemoglobin subunit delta OS=Homo sapiens GN=HBD PE=1 SV=2	8933.72	0	16169.6	20	2	12.93	142823	0	65519			7519 7522 7523 7524
P68871	Hemoglobin subunit beta OS=Homo sapiens GN=HBB PE=1 SV=2	8933.72	0	16112.5	20	2	12.93	142823	202641	65519	60.1909	0.9698	7520 7522 7523 7524
P69892	Hemoglobin subunit gamma-2 OS=Homo sapiens GN=HBG2 PE=1 SV=2	8831.35	0	16183.5	15	1	6.8	139088	0	64188			7519 7520 7522 7523
P69891	Hemoglobin subunit gamma-1 OS=Homo sapiens GN=HBG1 PE=1 SV=2	8831.35	0	16197.5	15	1	6.8	139088	0	64188			7519 7520 7522 7524
P02100	Hemoglobin subunit epsilon OS=Homo sapiens GN=HBE1 PE=1 SV=2	8831.35	0	16259.9	15	1	6.8	139088	0	64188			7519 7520 7523 7524
P68133	Actin_ alpha skeletal muscle OS=Homo sapiens GN=ACTA1 PE=1 SV=1	8469.95	0	42393.3	150	21	45.62	774851	0	246433			391 392 393 394 395 396 398 13439 13440 13443 13444
P68032	Actin_ alpha cardiac muscle 1 OS=Homo sapiens GN=ACTC1 PE=1 SV=1	8469.95	0	42361.2	150	21	45.62	774851	8623	246433	2.5613	0.1085	391 392 393 394 396 398 405 13439 13440 13443 13444
P63267	Actin_ gamma-enteric smooth muscle OS=Homo sapiens GN=ACTG2 PE=1 SV=1	7993.56	0	42276.2	140	20	42.82	730128	0	238673			391 392 393 394 395 396 405 13439 13440 13443 13444
P62736	Actin_ aortic smooth muscle OS=Homo sapiens GN=ACTA2 PE=1 SV=1	7993.56	0	42408.3	140	20	42.71	730128	0	238673			392 393 394 395 396 398 405 13439 13440 13443 13444
Q15582	Transforming growth factor-beta-induced protein ig-h3 OS=Homo sapiens GN=TGFBI PE=1 SV=1	6079.67	0	75308.3	192	27	38.65	568713	140179	118546	41.6377	3.1357	13433
P02751	Fibronectin OS=Homo sapiens GN=FN1 PE=1 SV=4	5911.33	0	266218	439	62	33.15	2456836	471534	928680	140.061	37.2866
Q12841	Follistatin-related protein 1 OS=Homo sapiens GN=FSTL1 PE=1 SV=1	5566.57	0	36126.1	62	12	36.04	300615	172001	83572	51.0898	1.8457
A5A3E0	POTE ankyrin domain family member F OS=Homo sapiens GN=POTEF PE=1 SV=2	5505.94	0	123099	65	8	6.42	284989	0	81254			391 392 393 394 395 396 398 405 13439 13443 13444
Q6S8J3	POTE ankyrin domain family member E OS=Homo sapiens GN=POTEE PE=1 SV=3	5505.94	0	122961	65	8	6.42	284989	0	81254			391 392 393 394 395 396 398 405 13440 13443 13444
P07585	Decorin OS=Homo sapiens GN=DCN PE=1 SV=1	5229.8	0	40089	104	14	39	433167	183645	116826	54.5485	2.1868
P51884	Lumican OS=Homo sapiens GN=LUM PE=1 SV=2	4848.53	0	38771.2	74	12	37.87	230682	103424	50711	30.7202	1.1911
Q9BYX7	Putative beta-actin-like protein 3 OS=Homo sapiens GN=POTEKP PE=5 SV=1	4743.73	0	42358.5	44	6	19.73	153591	132588	37158	39.3829	1.6682	391 392 394 395 396 398 405 13439 13440 13443 13444
P08253	72 kDa type IV collagenase OS=Homo sapiens GN=MMP2 PE=1 SV=2	4356.83	0	74965.9	157	28	47.12	494588	195539	140573	58.0814	4.3541
P02765	Alpha-2-HS-glycoprotein OS=Homo sapiens GN=AHSG PE=1 SV=1	4252.51	0	40123.1	64	6	11.44	754194	480352	397788	142.68	5.7248
P17936	Insulin-like growth factor-binding protein 3 OS=Homo sapiens GN=IGFBP3 PE=1 SV=2	3718.33	0	32700.7	41	6	24.05	200717	139722	63893	41.5019	1.3571
P19823	Inter-alpha-trypsin inhibitor heavy chain H2 OS=Homo sapiens GN=ITIH2 PE=1 SV=2	3657.67	0	106920	76	14	16.07	772282	441856	315815	131.245	14.0327
P01033	Metalloproteinase inhibitor 1 OS=Homo sapiens GN=TIMP1 PE=1 SV=1	3536.53	0	23855.2	15	1	5.8	44182	129162	12666	38.3653	0.9152
Q562R1	Beta-actin-like protein 2 OS=Homo sapiens GN=ACTBL2 PE=1 SV=2	3507.98	0	42345.5	55	8	10.64	166104	0	42176			391 393 394 395 396 398 405 13439 13440
Q16270	Insulin-like growth factor-binding protein 7 OS=Homo sapiens GN=IGFBP7 PE=1 SV=1	3418.7	0	30156.8	59	9	29.08	354244	269725	218767	80.117	2.4161
P02768	Serum albumin OS=Homo sapiens GN=ALB PE=1 SV=2	3081.25	0	71362.7	90	10	13.46	1450549	8853.88	796172	2.6299	0.1877	2
P01034	Cystatin-C OS=Homo sapiens GN=CST3 PE=1 SV=1	2949.59	0	16027.4	26	6	54.11	78448	45689	25342	13.5711	0.2175
Q99715	Collagen alpha-1(XII) chain OS=Homo sapiens GN=COL12A1 PE=1 SV=2	2884.26	0	334345	536	110	41.69	1304848	164678	330267	48.9147	16.3544
P07093	Glia-derived nexin OS=Homo sapiens GN=SERPINE2 PE=1 SV=1	2366.21	0	44230.4	100	19	45.73	254267	94731	49311	28.1381	1.2446
P0CG38	POTE ankyrin domain family member I OS=Homo sapiens GN=POTEI PE=3 SV=1	2325.71	0	122936	48	7	4.93	235158	0	62753			391 393 394 395 396 398 405 13439 13440 13444
P0CG39	POTE ankyrin domain family member J OS=Homo sapiens GN=POTEJ PE=3 SV=1	2300.34	0	118816	45	6	4.05	219527	0	59408			391 393 394 395 396 398 405 13439 13440 13443
P12111	Collagen alpha-3(VI) chain OS=Homo sapiens GN=COL6A3 PE=1 SV=5	2226.72	0	345381	499	108	38.18	1189595	113689	301192	33.7693	11.6633
P02008	Hemoglobin subunit zeta OS=Homo sapiens GN=HBZ PE=1 SV=2	2208.87	0	15694.1	7	1	4.93	35242	0	7997			7518
P08572	Collagen alpha-2(IV) chain OS=Homo sapiens GN=COL4A2 PE=1 SV=4	2185.89	0	168751	132	27	20.33	485259	130929	158420	38.8901	6.5627
P21810	Biglycan OS=Homo sapiens GN=BGN PE=1 SV=2	2079.68	0	42053.3	55	14	38.32	154165	61926	39709	18.394	0.7735
P02771	Alpha-fetoprotein OS=Homo sapiens GN=AFP PE=1 SV=1	2033.55	0	70502.5	55	8	14.94	273616	227272	34397	67.5071	4.7594
P07996	Thrombospondin-1 OS=Homo sapiens GN=THBS1 PE=1 SV=2	1827.46	0	133375	122	25	21.79	326026	99774	85539	29.6361	3.9527
P10909	Clusterin OS=Homo sapiens GN=CLU PE=1 SV=1	1515.33	0	53065	40	13	45.21	96486	35879	18405	10.6572	0.5655
P06396	Gelsolin OS=Homo sapiens GN=GSN PE=1 SV=1	1483.81	0	86096.8	70	17	16.88	223055	104051	45425	30.9065	2.6609
P12109	Collagen alpha-1(VI) chain OS=Homo sapiens GN=COL6A1 PE=1 SV=3	1421.47	0	109670	67	19	21.89	153331	64675	40524	19.2106	2.1068
P05997	Collagen alpha-2(V) chain OS=Homo sapiens GN=COL5A2 PE=1 SV=3	1292.74	0	145880	137	36	32.96	275781	73946	76654	21.9643	3.2042	3547
P09486	SPARC OS=Homo sapiens GN=SPARC PE=1 SV=1	1292.74	0	35487.6	35	7	14.19	104524	52647	34729	15.6379	0.5549
P12110	Collagen alpha-2(VI) chain OS=Homo sapiens GN=COL6A2 PE=1 SV=4	1187.52	0	109777	62	15	13.84	150382	69276	32416	20.5772	2.2589
P01008	Antithrombin-III OS=Homo sapiens GN=SERPINC1 PE=1 SV=1	1122.89	0	53058.8	47	10	16.59	141925	67408	30210	20.0223	1.0624
P35527	Keratin_ type I cytoskeletal 9 OS=Homo sapiens GN=KRT9 PE=1 SV=3	1002.5	0	62292.5	49	10	14.61	103242	77485	21723	23.0155	1.4337
P02647	Apolipoprotein A-I OS=Homo sapiens GN=APOA1 PE=1 SV=1	1016.92	0	30777.9	15	3	8.99	60519	38384	10224	11.4013	0.3509
P01023	Alpha-2-macroglobulin OS=Homo sapiens GN=A2M PE=1 SV=3	941.36	0	164717	80	13	17.3	524181	312552	168558	92.838	15.292
P06733	Alpha-enolase OS=Homo sapiens GN=ENO1 PE=1 SV=2	925.149	0	47511.2	27	8	18.89	110871	26488	24413	7.8678	0.3738	1
O00391	Sulfhydryl oxidase 1 OS=Homo sapiens GN=QSOX1 PE=1 SV=3	922.854	0	83376.2	55	13	21.15	110970	49531	22876	14.7123	1.2267
P36955	Pigment epithelium-derived factor OS=Homo sapiens GN=SERPINF1 PE=1 SV=4	922.498	0	46483.3	35	9	19.62	105150	32670	15067	9.704	0.4511
Q92626	Peroxidasin homolog OS=Homo sapiens GN=PXDN PE=1 SV=2	918.942	0	167898	153	39	30.22	344498	66879	72230	19.8652	3.3353
P40261	Nicotinamide N-methyltransferase OS=Homo sapiens GN=NNMT PE=1 SV=1	746.645	0	30030.3	8	1	3.41	111001	330102	24664	98.0509	2.9445
Q9BUD6	Spondin-2 OS=Homo sapiens GN=SPON2 PE=1 SV=3	715.973	0	36359.6	20	4	9.97	28394	26161	5048	7.7707	0.2825
P08476	Inhibin beta A chain OS=Homo sapiens GN=INHBA PE=1 SV=2	699.207	0	48240.7	32	8	20.66	58541	37205	16270	11.0511	0.5331
P04264	Keratin_ type II cytoskeletal 1 OS=Homo sapiens GN=KRT1 PE=1 SV=6	629.46	0	66209.9	51	11	18.32	101912	56587	24170	16.8082	1.1129
Q15113	Procollagen C-endopeptidase enhancer 1 OS=Homo sapiens GN=PCOLCE PE=1 SV=2	642.635	0	48828	15	3	14.7	14446	14446	3905	4.2909	0.2095
P02461	Collagen alpha-1(III) chain OS=Homo sapiens GN=COL3A1 PE=1 SV=4	632.441	0	139819	112	33	26.6	366412	77737	93968	23.0904	3.2285	3558
P50454	Serpin H1 OS=Homo sapiens GN=SERPINH1 PE=1 SV=2	624.532	0	46554.7	28	9	26.08	59921	34781	11990	10.3311	0.481
P02788	Lactotransferrin OS=Homo sapiens GN=LTF PE=1 SV=6	572.838	0	80063.9	10	5	10.28	72863	68622	18377	20.3829	1.6319
Q15063	Periostin OS=Homo sapiens GN=POSTN PE=1 SV=2	494.038	2.94	93941.4	42	13	17.11	104574	24387	23953	7.2437	0.6805	1624
P01024	Complement C3 OS=Homo sapiens GN=C3 PE=1 SV=2	473.634	2.9	188688	74	24	15.94	271477	108663	68800	32.2764	6.0902
P23284	Peptidyl-prolyl cis-trans isomerase B OS=Homo sapiens GN=PPIB PE=1 SV=2	469.551	2.86	23799.6	11	4	18.98	15553	13100	2952	3.8911	0.0926
