# Supplementary material for: Bidirectional epithelial–mesenchymal crosstalk provides self-sustaining profibrotic signals in pulmonary fibrosis
Source: J Biol Chem. 2021 Aug 18;297(3):101096. doi: 10.1016/j.jbc.2021.101096 (PMC8435701; doi:10.1016/j.jbc.2021.101096)
Supplement: Table S7 [file mmc8.xlsx]

## Sheet: Supplementary Table 7
Supplementary Table 7 List of up-regulated DEGs in human lung fibroblasts treated with vs. without TGF-β (GSE139963).
Gene	log2FoldChange	p-value	Secreted (Predict)
COL1A1	2.31961	0	Secreted
COL4A1	4.01468	0	Secreted
COL4A2	2.97578	0	Secreted
COL8A1	2.88695	0	Secreted
FN1	1.75105	0	Secreted
LTBP2	1.99216	0	Secreted
MMP1	2.2384	0	Secreted
NRP2	2.08686	0	Secreted
POSTN	1.9282	0	Secreted
SERPINE1	2.5732	0	Secreted
SERPINE2	3.85356	0	Secreted
SPARC	1.76303	0	Secreted
SPOCK1	3.30165	0	Secreted
THBS1	2.01979	0	Secreted
TNC	2.11003	0	Secreted
VCAN	3.29765	0	Secreted
WNT5A	2.32589	0	Secreted
HMCN1	2.43707	4.3e-281	Secreted
COL10A1	2.39684	2.9e-267	Secreted
CTHRC1	2.99253	6.9e-249	Secreted
LRRC17	1.85545	1.7e-238	Secreted
PXDN	1.62576	1e-236	Secreted
TGFBI	1.75854	2.1e-223	Secreted
FBN1	1.41797	9.5e-219	Secreted
ITGBL1	1.54725	1.4e-203	Secreted
CST1	2.42832	7.3e-198	Secreted
FAP	2.1482	9e-187	Secreted
FST	1.54136	1.5e-174	Secreted
SEMA3C	1.68186	5.3e-173	Secreted
BGN	4.08157	1.7e-166	Secreted
LOXL2	1.53349	8.2e-162	Secreted
SRPX2	1.41953	6.3e-160	Secreted
ELN	5.71667	1.1e-158	Secreted
COL1A2	1.10385	1.1e-154	Secreted
HAPLN1	3.01869	3.8e-149	Secreted
ASPN	4.62825	1e-147	Secreted
COL3A1	1.10848	5.9e-133	Secreted
ADAM12	2.13078	1.7e-131	Secreted
FBLN5	1.09875	1.2e-120	Secreted
COL5A1	1.44602	5.6e-116	Secreted
FSTL3	2.215	2.4e-112	Secreted
MFAP2	1.83113	1.2e-108	Secreted
MMP2	1.16387	1.7e-108	Secreted
IGFBP7	1.73848	2.8e-99	Secreted
XYLT1	1.51597	1.26e-97	Secreted
DKK1	2.44816	5.28e-96	Secreted
PDGFRL	1.73179	1.01e-90	Secreted
IGFBP3	6.13794	9.51e-90	Secreted
FBN2	1.10447	9.46e-87	Secreted
PRSS23	1.02938	5.63e-86	Secreted
PPIB	1.03729	6.13e-84	Secreted
ANGPT1	1.07046	6.08e-83	Secreted
LOXL4	1.19865	2.03e-79	Secreted
GDNF	2.3941	1.21e-77	Secreted
ADAMTS6	2.75558	7.32e-69	Secreted
MET	1.01553	2.76e-68	Secreted
AEBP1	1.13051	1.4e-67	Secreted
COL11A1	1.24467	3.26e-66	Secreted
COL15A1	1.40117	5.44e-66	Secreted
WNT5B	1.06317	1.03e-51	Secreted
PRSS35	1.3436	1.63e-51	Secreted
MFAP4	1.09147	2.41e-51	Secreted
BCHE	1.40846	2.87e-48	Secreted
PRG4	7.40383	1.97e-43	Secreted
GAS6	1.61111	1.67e-40	Secreted
OLFML2B	1.13711	5.05e-38	Secreted
OLFM2	3.03718	2.73e-33	Secreted
GPX7	1.16617	1.39e-32	Secreted
TMEM155	2.26391	1.34e-31	Secreted
GAL	1.54381	4.17e-28	Secreted
PODNL1	1.33705	4.47e-27	Secreted
DKK2	2.50778	1.56e-25	Secreted
HHIP	3.37119	1.96e-25	Secreted
COL7A1	1.32635	1.41e-24	Secreted
ADAMTS10	1.83412	4.16e-24	Secreted
TGFB1	1.62053	2.04e-23	Secreted
ANGPTL1	1.40101	5.59e-21	Secreted
IGF1	2.8208	4.26e-20	Secreted
UCN2	1.51411	7.09e-20	Secreted
MMP10	2.98583	6.64e-19	Secreted
INHBE	2.3074	1.46e-18	Secreted
HAPLN3	1.49741	2.96e-18	Secreted
SLIT3	1.29032	1.01e-15	Secreted
CPN2	2.40294	8.9e-13	Secreted
CRHBP	1.58488	1.89e-12	Secreted
LUZP2	1.98187	2.2e-12	Secreted
VWDE	1.32137	9.89e-12	Secreted
CST4	2.02516	1.08e-11	Secreted
PROC	4.54836	1.54e-11	Secreted
PDCD1LG2	1.27742	5.3e-11	Secreted
MFAP5	2.46725	3.88e-10	Secreted
CRLF1	1.94902	1.83e-09	Secreted
LAMA1	1.35498	4.12e-09	Secreted
NGF	1.15685	6.13e-09	Secreted
LAMC2	1.49289	1.73e-08	Secreted
NOG	1.63957	6.09e-08	Secreted
PI16	3.63143	6.9e-08	Secreted
IL11	1.79991	1.07e-07	Secreted
KISS1	1.82076	8.25e-07	Secreted
ESM1	2.20183	8.3e-07	Secreted
ADAMTS8	1.01349	8.73e-07	Secreted
ADAMTSL2	3.83134	5.22e-06	Secreted
COL22A1	1.82852	3.18e-05	Secreted
WNT11	2.54415	3.93e-05	Secreted
SMOC1	1.77785	4.77e-05	Secreted
EDN1	1.51422	7.86e-05	Secreted
ALKAL1	5.77892	0.00014	Secreted
CILP2	1.62519	0.000208	Secreted
COMP	4.6104	0.000376	Secreted
NOTUM	1.32472	0.000628	Secreted
PLA2G3	1.08635	0.000988	Secreted
OGN	1.07301	0.00117	Secreted
PRSS3	1.11923	0.001631	Secreted
NXPH4	1.27297	0.002453	Secreted
MMP13	1.98811	0.022059	Secreted
OMD	1.52405	0.032324	Secreted
PLXDC2	3.93776	0	Non- Secreted
SERTAD4	3.83392	0	Non- Secreted
ROBO2	3.50011	0	Non- Secreted
CCN2	3.47506	0	Non- Secreted
CEMIP2	2.84221	0	Non- Secreted
LRRC15	2.76708	0	Non- Secreted
NTM	2.67353	0	Non- Secreted
CDH6	2.41806	0	Non- Secreted
ADAM19	2.29274	1.68e-292	Non- Secreted
CD82	2.05795	1.95e-244	Non- Secreted
SGK1	1.92299	2.21e-234	Non- Secreted
KRT7	2.55605	1.26e-232	Non- Secreted
TPM1	1.68759	3.26e-229	Non- Secreted
DPYSL3	1.35941	5.97e-222	Non- Secreted
PLOD2	1.62436	2.8e-204	Non- Secreted
ITGB5	1.85225	3.13e-197	Non- Secreted
NREP	2.89955	8.11e-196	Non- Secreted
SKIL	2.04879	9.03e-189	Non- Secreted
NOX4	5.20903	8.22e-186	Non- Secreted
LMCD1	2.17332	3.2e-184	Non- Secreted
MYOCD	5.18689	3.78e-180	Non- Secreted
DNM3OS	2.84427	7.26e-176	Non- Secreted
RNF152	1.89474	7.18e-171	Non- Secreted
GALNT10	1.54548	3.33e-165	Non- Secreted
P4HA1	1.34663	5.95e-164	Non- Secreted
SH3PXD2A	1.31841	8.98e-164	Non- Secreted
SLC38A5	2.24134	1.9e-162	Non- Secreted
GLS	1.6689	1.5e-158	Non- Secreted
STARD4-AS1	2.71712	2.12e-158	Non- Secreted
DACT1	2.72074	3.87e-146	Non- Secreted
PMEPA1	4.86993	6.18e-142	Non- Secreted
PCDH10	1.82815	9.83e-139	Non- Secreted
BICC1	1.46835	9.78e-136	Non- Secreted
BHLHE40	1.57742	2.33e-133	Non- Secreted
CDK6	1.48081	9.06e-131	Non- Secreted
GJA1	1.19954	4.17e-125	Non- Secreted
SEPTIN11	1.14714	3.01e-122	Non- Secreted
NEGR1	1.89917	2.77e-120	Non- Secreted
KLF10	1.96199	3.14e-120	Non- Secreted
RASGRP3	4.58571	5.69e-119	Non- Secreted
P3H1	1.32415	1.61e-114	Non- Secreted
SCN7A	2.17272	4.59e-112	Non- Secreted
AC037198.1	2.72729	1.64e-110	Non- Secreted
ALDH18A1	1.32416	2.61e-110	Non- Secreted
HAS2	2.02814	9.15e-110	Non- Secreted
PAG1	1.66324	1.28e-109	Non- Secreted
LMO4	1.45439	3.16e-109	Non- Secreted
RUNX1	1.30023	1.08e-108	Non- Secreted
AGPS	1.48779	1.26e-107	Non- Secreted
CCN1	1.20105	1.9e-105	Non- Secreted
SYNE1	1.13207	9.13e-102	Non- Secreted
VDR	1.55812	2.68e-99	Non- Secreted
DSE	1.1103	1.87e-96	Non- Secreted
FAM98A	1.27199	7.45e-96	Non- Secreted
AMIGO2	1.46386	1.36e-93	Non- Secreted
SPECC1	1.48005	4e-93	Non- Secreted
SGCD	1.19409	2.64e-92	Non- Secreted
LIMS1	1.32528	5.23e-92	Non- Secreted
SLC38A4	1.40468	6.71e-92	Non- Secreted
DOCK10	1.43898	2.36e-91	Non- Secreted
BPGM	1.46669	4.62e-91	Non- Secreted
HHAT	2.01989	4.44e-90	Non- Secreted
PGM1	1.33896	1.26e-86	Non- Secreted
DCBLD1	1.59574	1.77e-86	Non- Secreted
P4HA3	2.86892	7.71e-86	Non- Secreted
FAT4	1.0395	1.44e-85	Non- Secreted
TCF4	1.09903	8.39e-83	Non- Secreted
ITGA11	1.70389	2.59e-81	Non- Secreted
CADM1	1.34209	5.45e-81	Non- Secreted
FLNB	1.12761	6.99e-81	Non- Secreted
MICAL2	1.04029	1.41e-80	Non- Secreted
GADD45B	1.56612	4.19e-79	Non- Secreted
MIAT	1.33005	1.51e-78	Non- Secreted
TSPAN13	1.71272	7.83e-78	Non- Secreted
SLC16A2	1.09327	1.72e-73	Non- Secreted
SLC2A1	1.25571	2.15e-72	Non- Secreted
RFLNB	1.32324	5.14e-71	Non- Secreted
SNCAIP	1.87001	5.55e-71	Non- Secreted
TBC1D16	1.20164	4.94e-69	Non- Secreted
MAP3K7CL	2.01863	3.55e-67	Non- Secreted
TEX2	1.0075	2.32e-66	Non- Secreted
SPDL1	1.92125	5.64e-66	Non- Secreted
PCDH9	1.88899	5.96e-66	Non- Secreted
POU2F2	2.10468	8.82e-66	Non- Secreted
FRY	1.00464	3.86e-65	Non- Secreted
SERPINH1	1.00885	8.8e-65	Non- Secreted
PTGER4	2.08494	1.23e-63	Non- Secreted
FZD2	1.4147	7.94e-63	Non- Secreted
CDC42EP3	1.02516	1.24e-62	Non- Secreted
P3H4	1.16507	2.29e-60	Non- Secreted
RERG	1.70663	5.24e-59	Non- Secreted
CGNL1	1.43344	6.1e-59	Non- Secreted
GLT8D2	1.01277	6.78e-58	Non- Secreted
NPAS2	1.23897	1.2e-57	Non- Secreted
C2CD3	1.20627	1.55e-56	Non- Secreted
GFRA1	1.5115	1.04e-55	Non- Secreted
PFKL	1.12011	1.27e-55	Non- Secreted
NRK	1.76824	2.24e-55	Non- Secreted
FKBP7	1.04316	1.44e-54	Non- Secreted
COQ4	1.45485	2.42e-54	Non- Secreted
FGF14	1.9318	5.41e-54	Non- Secreted
SUCNR1	2.58644	9.94e-54	Non- Secreted
GABBR2	1.39071	1.12e-52	Non- Secreted
PAWR	1.58504	1.25e-52	Non- Secreted
TMEM132B	2.51119	2.56e-52	Non- Secreted
EPHB2	1.13904	2.64e-52	Non- Secreted
TNFRSF12A	1.16283	4.59e-51	Non- Secreted
CSRP2	1.55335	8.32e-51	Non- Secreted
PRR5L	2.81941	3.28e-49	Non- Secreted
CHST2	1.68898	2.88e-48	Non- Secreted
PSAT1	1.21836	4.11e-48	Non- Secreted
ANKRD44	1.31195	5.22e-48	Non- Secreted
PYCR1	1.38387	8.72e-48	Non- Secreted
FZD8	6.29922	3.56e-46	Non- Secreted
NEDD9	1.05984	6.6e-45	Non- Secreted
PGM2L1	1.12408	1.83e-44	Non- Secreted
CTPS1	1.14145	4.8e-44	Non- Secreted
FZD4	1.06189	1.04e-43	Non- Secreted
MLLT11	1.11	5.59e-43	Non- Secreted
MIR503HG	1.75517	2.13e-41	Non- Secreted
ETV6	1.30947	3.67e-41	Non- Secreted
POMT2	1.15258	3.45e-40	Non- Secreted
RCC2	1.09774	5.37e-40	Non- Secreted
TYRP1	6.99425	1.28e-39	Non- Secreted
RNF150	1.23613	3.74e-38	Non- Secreted
ENC1	1.06526	6.47e-38	Non- Secreted
FIBCD1	2.29247	1.77e-37	Non- Secreted
ETV5	1.09998	1.86e-37	Non- Secreted
TRIB2	1.0177	6.26e-37	Non- Secreted
KIF26B	1.75883	6.66e-37	Non- Secreted
ALDH1B1	1.23166	1.4e-36	Non- Secreted
POGLUT2	1.21652	2.16e-36	Non- Secreted
PXYLP1	1.18362	2.21e-36	Non- Secreted
PHGDH	1.0194	3.61e-35	Non- Secreted
HOMER1	1.43219	4.44e-35	Non- Secreted
ZNF365	1.49837	4.99e-35	Non- Secreted
FGD6	1.36583	7.08e-35	Non- Secreted
SLC17A9	1.11122	2.98e-34	Non- Secreted
RFTN2	1.23032	3.38e-34	Non- Secreted
TMEM237	1.03644	4.94e-34	Non- Secreted
EGR2	5.25618	8.84e-34	Non- Secreted
GUCY1A2	2.42271	1.49e-33	Non- Secreted
SMAD7	1.15059	1.75e-32	Non- Secreted
KIAA1755	1.3905	2.5e-32	Non- Secreted
CCNA2	1.44156	1.72e-31	Non- Secreted
CASC15	1.24526	7.99e-31	Non- Secreted
KLHL8	1.00317	7.99e-31	Non- Secreted
PLXNA2	1.18382	1.85e-30	Non- Secreted
SH3RF3	1.06796	2.66e-29	Non- Secreted
PLN	3.59711	2.99e-28	Non- Secreted
MAGEH1	1.00304	4.93e-28	Non- Secreted
SERPINB7	1.33976	1.74e-27	Non- Secreted
KSR1	1.02164	3.79e-27	Non- Secreted
KCNH1	4.00459	1.19e-25	Non- Secreted
CSRNP1	1.48179	1.03e-24	Non- Secreted
MKX	1.08659	1.92e-24	Non- Secreted
GAS6-DT	1.41179	2.38e-24	Non- Secreted
RTKN2	1.4048	4.41e-23	Non- Secreted
SERTAD4-AS1	2.29927	1.11e-22	Non- Secreted
NETO2	1.11817	1.56e-22	Non- Secreted
THUMPD2	1.2164	1.8e-22	Non- Secreted
IL7R	1.25722	2.49e-22	Non- Secreted
SPRY2	1.05893	7.69e-21	Non- Secreted
SEPTIN7P3	4.95467	1.17e-20	Non- Secreted
PPP1R13L	1.72312	4.71e-20	Non- Secreted
TMEM171	1.13139	5.34e-20	Non- Secreted
DGKI	1.1589	7.27e-19	Non- Secreted
KCNK6	1.05097	9.65e-19	Non- Secreted
GAP43	1.39038	1.31e-18	Non- Secreted
IER3	1.32554	1.33e-18	Non- Secreted
APLP1	1.07084	2.89e-18	Non- Secreted
DACH2	1.9076	3.21e-18	Non- Secreted
ZPLD1	3.88658	4.24e-18	Non- Secreted
ALDH1A3	1.20488	8.46e-18	Non- Secreted
BOC	1.0644	8.7e-18	Non- Secreted
CCDC8	1.14923	9.98e-18	Non- Secreted
SYTL5	1.38704	1.27e-17	Non- Secreted
B3GALT2	1.48318	1.63e-17	Non- Secreted
TLE2	1.86606	2.34e-17	Non- Secreted
MTUS1	1.01404	2.42e-17	Non- Secreted
F2RL1	1.06492	4.94e-17	Non- Secreted
IL21R	1.47642	5.02e-17	Non- Secreted
TSPAN2	5.36278	7.41e-17	Non- Secreted
EML5	1.75257	7.42e-17	Non- Secreted
SAMD11	3.34663	2.74e-16	Non- Secreted
WNT5A-AS1	2.00193	3.08e-16	Non- Secreted
AC097451.1	2.03268	3.45e-16	Non- Secreted
NALCN	1.80488	4.26e-16	Non- Secreted
GLI1	1.29501	6.55e-16	Non- Secreted
ICOSLG	6.09738	1.42e-15	Non- Secreted
LINC00475	1.01279	1.52e-15	Non- Secreted
44531	1.92503	2.17e-15	Non- Secreted
PDE4D	1.53779	3.8e-15	Non- Secreted
FRMD5	1.09219	5.26e-15	Non- Secreted
LINC02593	3.59187	8.24e-15	Non- Secreted
ST6GAL2	5.00953	1.2e-14	Non- Secreted
RUNX3	1.28851	1.21e-14	Non- Secreted
LNX1	1.16359	3.28e-14	Non- Secreted
MOV10L1	1.28373	3.36e-14	Non- Secreted
MIR99AHG	1.38449	4.12e-14	Non- Secreted
MEX3A	1.02474	5.61e-14	Non- Secreted
LINC00565	1.62218	6.14e-14	Non- Secreted
AP001062.1	1.83447	6.33e-14	Non- Secreted
LNCOG	1.48395	7.43e-14	Non- Secreted
AC107072.2	2.28279	2.45e-13	Non- Secreted
AC099494.2	2.34099	3.11e-13	Non- Secreted
TENM3	1.0797	4.93e-13	Non- Secreted
PSTPIP1	2.67618	5.37e-13	Non- Secreted
MAP3K9	1.73571	1.21e-12	Non- Secreted
LINC02303	2.55613	3.27e-12	Non- Secreted
DSG2	1.76468	3.6e-12	Non- Secreted
CDA	1.40071	6.67e-12	Non- Secreted
LMTK3	1.76324	7.04e-12	Non- Secreted
TNFSF4	1.13966	9.16e-12	Non- Secreted
AC005747.1	1.83327	1.13e-11	Non- Secreted
CFAP410	1.08222	3.84e-11	Non- Secreted
PYCR3	1.13804	4.53e-11	Non- Secreted
MDFI	9.17563	5.94e-11	Non- Secreted
PGBD5	2.71654	7.04e-11	Non- Secreted
ZSWIM4	1.09615	8.21e-11	Non- Secreted
FRK	1.02625	1.22e-10	Non- Secreted
DNAJC12	1.67846	1.57e-10	Non- Secreted
VCAN-AS1	3.91115	2.12e-10	Non- Secreted
LINC00607	1.06379	2.77e-10	Non- Secreted
FAM161A	1.02977	5.05e-10	Non- Secreted
AC011462.5	1.22764	5.57e-10	Non- Secreted
PKP1	1.39582	9.13e-10	Non- Secreted
AC013451.2	3.05268	1.29e-09	Non- Secreted
TLR5	2.14708	1.36e-09	Non- Secreted
MAP3K2-DT	1.32479	1.93e-09	Non- Secreted
AC007750.1	2.58813	2.41e-09	Non- Secreted
AL139241.1	2.00232	3.1e-09	Non- Secreted
USP32P3	1.47304	7.62e-09	Non- Secreted
SHROOM4	1.88725	9.31e-09	Non- Secreted
KRT7-AS	2.85315	1e-08	Non- Secreted
PNP	1.10955	1.01e-08	Non- Secreted
ELFN2	2.0544	1.17e-08	Non- Secreted
TMC7	1.50188	2.01e-08	Non- Secreted
TNFSF18	3.04501	2.17e-08	Non- Secreted
MPP4	2.20739	3.38e-08	Non- Secreted
APCDD1L	1.11236	3.66e-08	Non- Secreted
RBP1	2.82749	3.67e-08	Non- Secreted
SH3RF3-AS1	1.56373	5.13e-08	Non- Secreted
NKILA	3.2665	5.67e-08	Non- Secreted
ATRNL1	1.63755	5.96e-08	Non- Secreted
CXXC4	3.4447	6.99e-08	Non- Secreted
SCX	1.78628	1.25e-07	Non- Secreted
STMN2	1.22925	1.56e-07	Non- Secreted
ADTRP	2.19051	1.59e-07	Non- Secreted
PTPRN	1.00785	2.33e-07	Non- Secreted
CHRNA1	2.15883	2.48e-07	Non- Secreted
AC107294.2	1.36221	2.67e-07	Non- Secreted
KRT80	1.984	3.29e-07	Non- Secreted
SIK1B	5.56125	3.31e-07	Non- Secreted
KIAA1324	1.36016	3.8e-07	Non- Secreted
FP565260.3	6.23377	4.24e-07	Non- Secreted
NDUFA4L2	1.32159	4.84e-07	Non- Secreted
TRIL	2.52717	4.97e-07	Non- Secreted
TSPAN33	2.00906	5.26e-07	Non- Secreted
CCDC144NL-AS1	4.13948	7.06e-07	Non- Secreted
HAUS7	2.05684	9.81e-07	Non- Secreted
AC007362.1	2.69454	1.1e-06	Non- Secreted
RASSF9	2.14643	1.31e-06	Non- Secreted
TMEM92	1.86062	1.64e-06	Non- Secreted
B3GALT1	1.19424	1.83e-06	Non- Secreted
MANCR	3.20254	3.23e-06	Non- Secreted
ITGA9	2.03399	4.55e-06	Non- Secreted
AP000844.2	5.05213	4.57e-06	Non- Secreted
ARPP21	3.1249	4.77e-06	Non- Secreted
CDK6-AS1	2.32246	7.79e-06	Non- Secreted
KCNN4	1.41162	7.89e-06	Non- Secreted
CD163L1	1.23747	1.1e-05	Non- Secreted
AL445471.1	6.45556	1.27e-05	Non- Secreted
JUNB	1.20558	1.34e-05	Non- Secreted
PDPN	4.82873	1.35e-05	Non- Secreted
SULT1C4	1.85751	1.41e-05	Non- Secreted
AC016738.1	1.7461	1.56e-05	Non- Secreted
CNIH2	1.84857	2.18e-05	Non- Secreted
AC091180.3	1.7505	2.23e-05	Non- Secreted
AK4	1.10479	2.24e-05	Non- Secreted
LDLRAD4	4.03347	2.42e-05	Non- Secreted
Z95118.2	1.47412	3.02e-05	Non- Secreted
AP000695.2	5.20355	3.26e-05	Non- Secreted
DSP	1.89885	4e-05	Non- Secreted
PDE11A	2.85186	4.08e-05	Non- Secreted
LAT2	1.01629	4.11e-05	Non- Secreted
SFXN2	1.00842	4.11e-05	Non- Secreted
PLCXD2	1.4745	4.21e-05	Non- Secreted
KLHL4	1.40602	5.48e-05	Non- Secreted
AL159156.1	6.04577	5.65e-05	Non- Secreted
U82695.1	4.45961	6.65e-05	Non- Secreted
LINC01614	3.79574	7.09e-05	Non- Secreted
AP000695.1	5.92692	7.64e-05	Non- Secreted
GASAL1	1.86109	8.16e-05	Non- Secreted
SGCG	1.35658	9.05e-05	Non- Secreted
FOXS1	5.85855	9.42e-05	Non- Secreted
DYNC1I1	1.65004	9.49e-05	Non- Secreted
RASEF	1.59697	9.55e-05	Non- Secreted
AC013652.1	1.4224	9.55e-05	Non- Secreted
TPM1-AS	2.20066	0.000102201	Non- Secreted
LINC02263	4.33209	0.000109631	Non- Secreted
EDIL3-DT	1.58267	0.000115968	Non- Secreted
AL160153.1	2.39526	0.000120727	Non- Secreted
CHST6	2.3044	0.000122269	Non- Secreted
TRBV7-9	1.15799	0.000124025	Non- Secreted
ESR1	1.02145	0.000127714	Non- Secreted
PKNOX2	1.9211	0.000139797	Non- Secreted
KCNMB4	1.04064	0.000140432	Non- Secreted
AC105383.1	1.27991	0.000141762	Non- Secreted
WTAPP1	1.70792	0.000147325	Non- Secreted
CLEC1A	4.7292	0.000174448	Non- Secreted
ZNF295-AS1	1.25368	0.000197051	Non- Secreted
SMCO4	1.27491	0.000199681	Non- Secreted
LINC00643	3.21743	0.000220851	Non- Secreted
RGPD6	2.26717	0.000228655	Non- Secreted
LINC02542	1.83136	0.000245057	Non- Secreted
AC106845.1	1.78724	0.000270022	Non- Secreted
ZFP42	2.67253	0.000358485	Non- Secreted
PCDH19	1.48763	0.000404863	Non- Secreted
SOWAHB	1.76441	0.000434335	Non- Secreted
EFCAB12	1.26646	0.000459291	Non- Secreted
ZNF66	1.05195	0.00048685	Non- Secreted
STK33	1.087	0.000536059	Non- Secreted
HID1	1.29327	0.000539092	Non- Secreted
AL031651.2	1.42689	0.000627844	Non- Secreted
ASXL3	1.11687	0.000684134	Non- Secreted
CAPN6	2.92686	0.000771177	Non- Secreted
SYT16	1.0854	0.000786533	Non- Secreted
SYNDIG1	3.7402	0.000892856	Non- Secreted
NPIPA9	2.51796	0.000984073	Non- Secreted
AC026329.1	1.84451	0.00100185	Non- Secreted
MIR181A2HG	2.04989	0.00103824	Non- Secreted
SNTG2	1.51858	0.00107423	Non- Secreted
ELN-AS1	2.20592	0.00114917	Non- Secreted
RTL9	1.05506	0.0011543	Non- Secreted
ZNF853	2.00943	0.00120213	Non- Secreted
CCDC144CP	1.20729	0.00126919	Non- Secreted
LINC00452	1.24555	0.00129803	Non- Secreted
HHIP-AS1	1.04004	0.00153814	Non- Secreted
GABRB2	2.13316	0.00156414	Non- Secreted
TREH	1.20002	0.00172513	Non- Secreted
AL358334.2	2.10315	0.00185338	Non- Secreted
CYP27B1	1.46462	0.00191908	Non- Secreted
AC005358.1	3.85719	0.00204631	Non- Secreted
AC078828.1	2.30957	0.00224509	Non- Secreted
AC004816.1	1.51551	0.00225944	Non- Secreted
LCE3A	2.63633	0.0023024	Non- Secreted
ST6GALNAC3	1.01366	0.0024195	Non- Secreted
TACSTD2	1.02845	0.00247017	Non- Secreted
RASL11B	2.71198	0.00250094	Non- Secreted
LINC01164	1.38815	0.00255846	Non- Secreted
LINC02718	1.74002	0.00279944	Non- Secreted
AC131571.1	3.35182	0.00288114	Non- Secreted
SPHK1	1.08996	0.00289828	Non- Secreted
PNMA8C	3.34773	0.00303723	Non- Secreted
STK32A	1.07489	0.00339914	Non- Secreted
AC107027.3	1.04056	0.00353559	Non- Secreted
KCNH1-IT1	3.67494	0.00355009	Non- Secreted
SHROOM2	2.32331	0.00410603	Non- Secreted
AC107029.1	3.56151	0.00431613	Non- Secreted
AC107021.2	1.04799	0.0043965	Non- Secreted
CACNA1H	1.00836	0.00493632	Non- Secreted
AL022724.3	2.21277	0.00530516	Non- Secreted
AL603750.1	1.09355	0.0053475	Non- Secreted
XKR5	1.18492	0.00610419	Non- Secreted
AC064875.1	1.35211	0.00640386	Non- Secreted
ST8SIA4	1.3922	0.00688386	Non- Secreted
AC091180.6	2.55511	0.00710039	Non- Secreted
C8orf34-AS1	2.97371	0.00739186	Non- Secreted
AL121929.3	1.17057	0.00757431	Non- Secreted
AL049569.1	1.75378	0.0076942	Non- Secreted
HES1	1.98091	0.00793833	Non- Secreted
DSG3	2.06742	0.00795189	Non- Secreted
AC012078.2	1.78523	0.00841509	Non- Secreted
CD200	2.04891	0.00910259	Non- Secreted
PLPP4	1.2233	0.00970985	Non- Secreted
AC008620.2	1.69848	0.0098583	Non- Secreted
AC069120.1	1.86968	0.00998912	Non- Secreted
KLHL31	1.36415	0.0100931	Non- Secreted
VLDLR-AS1	1.13995	0.011166	Non- Secreted
PLCH1	1.52715	0.0112265	Non- Secreted
S100A5	1.29536	0.0115774	Non- Secreted
EEF1AKMT4	1.1041	0.0119138	Non- Secreted
XIRP2	1.70639	0.0123298	Non- Secreted
GPBAR1	1.79012	0.0126964	Non- Secreted
CCIN	1.21796	0.015034	Non- Secreted
MFSD2A	1.23068	0.0160549	Non- Secreted
RYR2	1.45146	0.0169516	Non- Secreted
KCNJ6	2.12404	0.0172263	Non- Secreted
KRT17	2.12161	0.0176358	Non- Secreted
AL391422.1	1.29993	0.0180782	Non- Secreted
EPHA7	1.09414	0.0192587	Non- Secreted
MAGEL2	1.61028	0.0194402	Non- Secreted
AC002480.2	1.85475	0.0209986	Non- Secreted
FBXL22	1.24801	0.0214598	Non- Secreted
FAM43B	1.09574	0.0218811	Non- Secreted
AL353147.1	1.40147	0.0223357	Non- Secreted
SLITRK3	1.03298	0.0228401	Non- Secreted
AC018450.1	1.98745	0.023295	Non- Secreted
CCDC188	1.0454	0.0233225	Non- Secreted
EPHA5	1.06976	0.0234079	Non- Secreted
AC007336.1	1.22503	0.0241736	Non- Secreted
MPZL3	1.0765	0.0257129	Non- Secreted
TTLL6	1.36847	0.0262975	Non- Secreted
NANOS3	1.31759	0.0263874	Non- Secreted
LFNG	1.18043	0.0297758	Non- Secreted
AC008972.2	1.02982	0.02994	Non- Secreted
AC091180.5	1.25831	0.0302658	Non- Secreted
LINC00545	1.16406	0.031136	Non- Secreted
ERBB4	1.55305	0.0316833	Non- Secreted
PMS2P7	2.08006	0.0323072	Non- Secreted
AC097634.1	1.23016	0.032529	Non- Secreted
CR382285.1	1.17735	0.0331179	Non- Secreted
LINC01794	2.03611	0.0333627	Non- Secreted
AC119673.3	1.1432	0.0340076	Non- Secreted
TAGLN3	1.03108	0.0406219	Non- Secreted
AC074194.1	1.05401	0.0424067	Non- Secreted
PRICKLE2-DT	1.16631	0.0437761	Non- Secreted
Genes with P value < 0.05 and Log[FoldChange] (Log[FC]) > 1 were considered as differentially expressed genes (DEGs). A list of predicted secreted proteins was downloaded from the Human Protein Atlas.
